# Supplementary material for: Transcriptome Profiling Analysis Reveals the Potential Mechanisms of Three Bioactive Ingredients of Fufang E’jiao Jiang During Chemotherapy-Induced Myelosuppression in Mice
Source: Front Pharmacol. 2018 Jun 13;9:616. doi: 10.3389/fphar.2018.00616 (PMC6008481; doi:10.3389/fphar.2018.00616)
Supplement: TABLE S2 — DEG in model group. [file Table_2.xlsx]

## Sheet: Control vs Model
DEG in model group
GeneID	log2Ratio(model/control)	Up-Down-Regulation(model/control)	Probability	Symbol	Description
11537	4.67499	Up	1	Cfd	complement factor D (adipsin)
14825	4.64708	Up	0.999591	Cxcl1	chemokine (C-X-C motif) ligand 1
13107	4.57994	Up	1	Cyp2f2	cytochrome P450, family 2, subfamily f, polypeptide 2
100038909	4.19238	Up	0.999718	Gm14548	predicted gene 14548
20310	3.72685	Up	0.999492	Cxcl2	chemokine (C-X-C motif) ligand 2
64818	3.63669	Up	1	Krt81	keratin 81
384244	3.41238	Up	0.999986	Gm5294	predicted gene 5294
245282	3.35755	Up	0.997427	Apol10a	apolipoprotein L 10A
626615	3.22093	Up	0.995335	Apol11a	apolipoprotein L 11a
15486	3.19265	Up	0.998589	Hsd17b2	hydroxysteroid (17-beta) dehydrogenase 2
319150	3.19024	Up	0.996763	Hist1h3b	histone cluster 1, H3b
100038854	3.12931	Up	1	BC117090	cDNA sequence BC1179090
227288	3.06805	Up	1	Cxcr1	chemokine (C-X-C motif) receptor 1
16365	2.91996	Up	0.998995	Acod1	aconitate decarboxylase 1
100034684	2.82502	Up	1	BC100530	cDNA sequence BC100530
12350	2.78395	Up	1	Car3	carbonic anhydrase 3
16153	2.68698	Up	0.998011	Il10	interleukin 10
100126226	2.67782	Up	1	5430421N21Rik	keratin 83
71071	2.67143	Up	0.999229	4933412O06Rik	RIKEN cDNA 4933412O06 gene
16175	2.65082	Up	0.999194	Il1a	interleukin 1 alpha
394435	2.62986	Up	0.998966	Ugt1a6b	UDP glucuronosyltransferase 1 family, polypeptide A6B
626009	2.60363	Up	0.99862	Gm6644	Akr1b3 pseudogene
21926	2.58982	Up	0.999568	Tnf	tumor necrosis factor
20863	2.58792	Up	1	Stfa3	stefin A3
328563	2.56949	Up	0.99794	Apol11b	apolipoprotein L 11b
22271	2.5374	Up	0.999591	Upp1	uridine phosphorylase 1
22348	2.51638	Up	0.999983	Slc32a1	solute carrier family 32 (GABA vesicular transporter), member 1
16878	2.51148	Up	0.998013	Lif	leukemia inhibitory factor
76925	2.49185	Up	0.997771	1700015E13Rik	RIKEN cDNA 1700015E13 gene
53311	2.45578	Up	1	Mybph	myosin binding protein H
211472	2.45465	Up	0.987056	Olfr1373	olfactory receptor 1373
20862	2.44449	Up	1	Stfa2	stefin A2
76406	2.43399	Up	0.999379	1700019B03Rik	RIKEN cDNA 1700019B03 gene
30953	2.42368	Up	1	Schip1	schwannomin interacting protein 1
19225	2.41127	Up	0.998402	Ptgs2	prostaglandin-endoperoxide synthase 2
442829	2.38924	Up	0.998469	Ccin	calicin
69590	2.38405	Up	0.989183	Gpx8	glutathione peroxidase 8 (putative)
12475	2.33683	Up	1	Cd14	CD14 antigen
18124	2.33676	Up	0.998471	Nr4a3	nuclear receptor subfamily 4, group A, member 3
14313	2.30023	Up	0.995876	Fst	follistatin
80885	2.23339	Up	0.998283	Hcar2	hydroxycarboxylic acid receptor 2
56079	2.20163	Up	0.999988	Astn2	astrotactin 2
19872	2.1835	Up	0.982492	Rny1	RNA, Y1 small cytoplasmic, Ro-associated
14283	2.17976	Up	1	Fosl1	fos-like antigen 1
50501	2.15552	Up	0.999215	Prok2	prokineticin 2
66060	2.09984	Up	0.998471	Cystm1	cysteine-rich transmembrane module containing 1
100047133	2.09605	Up	0.998282	Gm16894	predicted gene, 16894
84004	2.07904	Up	0.998326	Mcam	melanoma cell adhesion molecule
16178	2.06755	Up	0.999655	Il1r2	interleukin 1 receptor, type II
15945	2.04827	Up	0.99776	Cxcl10	chemokine (C-X-C motif) ligand 10
12268	2.04301	Up	0.998768	C4b	complement component 4B (Chido blood group)
14066	2.03968	Up	0.999049	F3	coagulation factor III
433470	2.01677	Up	1	AA467197	expressed sequence AA467197
667063	2.01668	Up	0.998267	Gm8439	predicted gene 8439
100039596	2.01207	Up	0.999025	Tcf24	transcription factor 24
56619	1.99748	Up	1	Clec4e	C-type lectin domain family 4, member e
666938	1.9721	Up	0.999894	Bend4	BEN domain containing 4
16891	1.96639	Up	0.995446	Lipg	lipase, endothelial
80859	1.95539	Up	0.998897	Nfkbiz	nuclear factor of kappa light polypeptide gene enhancer in B cells inhibitor, zeta
100503468	1.95025	Up	0.997838	Gm14023	predicted gene 14023
23959	1.94788	Up	1	Nt5e	5' nucleotidase, ecto
16007	1.93205	Up	0.999805	Cyr61	cysteine rich protein 61
329562	1.92811	Up	0.99784	A530013C23Rik	RIKEN cDNA A530013C23 gene
106766	1.92387	Up	0.999974	Stap2	signal transducing adaptor family member 2
319293	1.92338	Up	0.998904	A530099J19Rik	RIKEN cDNA A530099J19 gene
100217414	1.91795	Up	0.952696	Scarna3a	small Cajal body-specific RNA 3A
20201	1.91049	Up	1	S100a8	S100 calcium binding protein A8 (calgranulin A)
215446	1.9006	Up	0.999422	Entpd3	ectonucleoside triphosphate diphosphohydrolase 3
100043125	1.8999	Up	0.992156	Gm11711	CD300 molecule like family member D5
50709	1.89855	Up	0.999875	Hist1h1e	histone cluster 1, H1e
18111	1.89323	Up	0.999779	Nnat	neuronatin
20202	1.88878	Up	1	S100a9	S100 calcium binding protein A9 (calgranulin B)
433091	1.88465	Up	1	Pnpla1	patatin-like phospholipase domain containing 1
12837	1.87001	Up	0.995366	Col8a1	collagen, type VIII, alpha 1
17313	1.86803	Up	0.99292	Mgp	matrix Gla protein
17076	1.86639	Up	1	Ly75	lymphocyte antigen 75
66107	1.85651	Up	1	Wfdc21	WAP four-disulfide core domain 21
208076	1.85651	Up	0.998981	Pknox2	Pbx/knotted 1 homeobox 2
433016	1.85638	Up	1	Gm5483	predicted gene 5483
195733	1.85561	Up	0.999475	Grhl1	grainyhead-like 1 (Drosophila)
20613	1.84621	Up	1	Snai1	snail family zinc finger 1
100503816	1.81664	Up	0.999999	Gm16548	predicted gene 16548
102502	1.81203	Up	0.997884	Pls1	plastin 1 (I-isoform)
66102	1.80807	Up	0.999055	Cxcl16	chemokine (C-X-C motif) ligand 16
14598	1.79671	Up	0.997826	Ggt1	gamma-glutamyltransferase 1
69543	1.79239	Up	0.999958	Capns2	calpain, small subunit 2
54611	1.79174	Up	0.99766	Pde3a	phosphodiesterase 3A, cGMP inhibited
620078	1.7836	Up	1	C130026I21Rik	RIKEN cDNA C130026I21 gene
320558	1.78319	Up	0.99996	Sycp2	synaptonemal complex protein 2
268379	1.77994	Up	1	Abca13	ATP-binding cassette, sub-family A (ABC1), member 13
18377	1.77236	Up	0.999987	Omg	oligodendrocyte myelin glycoprotein
26427	1.77065	Up	0.999999	Creb3l1	cAMP responsive element binding protein 3-like 1
21930	1.76918	Up	0.998304	Tnfaip6	tumor necrosis factor alpha induced protein 6
54199	1.76268	Up	0.995953	Ccrl2	chemokine (C-C motif) receptor-like 2
232714	1.75366	Up	1	Mgam	maltase-glucoamylase
21950	1.75055	Up	0.990336	Tnfsf9	tumor necrosis factor (ligand) superfamily, member 9
12655	1.73095	Up	1	Chil3	chitinase-like 3
73712	1.72397	Up	0.995913	Dmkn	dermokine
228543	1.72347	Up	0.998288	Rhov	ras homolog family member V
240514	1.72174	Up	0.999999	Ccdc85b	coiled-coil domain containing 85B
26366	1.71932	Up	1	Ceacam10	carcinoembryonic antigen-related cell adhesion molecule 10
12608	1.71853	Up	0.9996	Cebpb	CCAAT/enhancer binding protein (C/EBP), beta
72058	1.71621	Up	1	Igsf5	immunoglobulin superfamily, member 5
16952	1.71553	Up	1	Anxa1	annexin A1
20200	1.70991	Up	1	S100a6	S100 calcium binding protein A6 (calcyclin)
15483	1.70697	Up	1	Hsd11b1	hydroxysteroid 11-beta dehydrogenase 1
67855	1.70658	Up	1	Asprv1	aspartic peptidase, retroviral-like 1
17868	1.70655	Up	0.999338	Mybpc3	myosin binding protein C, cardiac
14778	1.70216	Up	0.999661	Gpx3	glutathione peroxidase 3
67800	1.70187	Up	1	Dgat2	diacylglycerol O-acyltransferase 2
20344	1.70116	Up	0.999873	Selp	selectin, platelet
330122	1.69889	Up	0.984423	Cxcl3	chemokine (C-X-C motif) ligand 3
71660	1.69268	Up	0.997653	Rarres2	retinoic acid receptor responder (tazarotene induced) 2
11807	1.69208	Up	0.991532	Apoa2	apolipoprotein A-II
14373	1.69095	Up	0.99996	G0s2	G0/G1 switch gene 2
338372	1.68591	Up	1	Map3k9	mitogen-activated protein kinase kinase kinase 9
436062	1.67654	Up	0.998471	Fam92b	family with sequence similarity 92, member B
213208	1.67499	Up	0.99798	Il20rb	interleukin 20 receptor beta
23984	1.67243	Up	0.998983	Pde10a	phosphodiesterase 10A
18727	1.66855	Up	0.999053	Pira4	paired-Ig-like receptor A4
58251	1.66838	Up	0.992643	BC100451	cDNA sequence BC100451
18407	1.6669	Up	0.998007	Orm3	orosomucoid 3
16869	1.66297	Up	0.9978	Lhx1	LIM homeobox protein 1
11770	1.65557	Up	0.999332	Fabp4	fatty acid binding protein 4, adipocyte
20750	1.65093	Up	1	Spp1	secreted phosphoprotein 1
114332	1.64776	Up	0.999585	Lyve1	lymphatic vessel endothelial hyaluronan receptor 1
639658	1.64354	Up	0.999835	Gm13807	predicted gene 13807
244416	1.63781	Up	0.99994	Ppp1r3b	protein phosphatase 1, regulatory (inhibitor) subunit 3B
18546	1.6361	Up	0.985068	Pcp4	Purkinje cell protein 4
243743	1.63015	Up	0.994518	Plxna4	plexin A4
434768	1.62571	Up	0.999457	Rhox8	reproductive homeobox 8
75665	1.62538	Up	0.997836	Ccdc64	coiled-coil domain containing 64
56506	1.61912	Up	1	Cib2	calcium and integrin binding family member 2
11450	1.61218	Up	0.999993	Adipoq	adiponectin, C1Q and collagen domain containing
71132	1.61119	Up	0.998464	Cabyr	calcium-binding tyrosine-(Y)-phosphorylation regulated (fibrousheathin 2)
24088	1.60946	Up	0.99895	Tlr2	toll-like receptor 2
100504249	1.60589	Up	0.999898	Gm15350	predicted gene 15350
26897	1.59533	Up	0.999546	Acot1	acyl-CoA thioesterase 1
19207	1.59395	Up	0.999542	Ptch2	patched 2
320292	1.59143	Up	0.998321	Rasgef1b	RasGEF domain family, member 1B
100303747	1.59096	Up	0.88173	Gm12238	predicted gene 12238
18405	1.58867	Up	0.999605	Orm1	orosomucoid 1
69187	1.58649	Up	0.999052	Erp27	endoplasmic reticulum protein 27
109594	1.584	Up	0.999603	Lmo1	LIM domain only 1
100503460	1.58124	Up	0.999374	Gm19705	predicted gene, 19705
383787	1.57724	Up	0.999933	Ankrd63	ankyrin repeat domain 63
100034251	1.57664	Up	1	Wfdc17	WAP four-disulfide core domain 17
76905	1.57593	Up	1	Lrg1	leucine-rich alpha-2-glycoprotein 1
18413	1.5735	Up	0.998468	Osm	oncostatin M
442847	1.57237	Up	0.999892	Platr7	pluripotency associated transcript 7
243816	1.5659	Up	0.997704	Gp6	glycoprotein 6 (platelet)
229687	1.56446	Up	0.9996	Chil5	chitinase-like 5
19126	1.56336	Up	1	Prom1	prominin 1
56318	1.55831	Up	1	Acpp	acid phosphatase, prostate
72832	1.5518	Up	0.999998	Crtac1	cartilage acidic protein 1
16449	1.5447	Up	0.997783	Jag1	jagged 1
12834	1.54111	Up	0.991847	Col6a2	collagen, type VI, alpha 2
66222	1.541	Up	1	Serpinb1a	serine (or cysteine) peptidase inhibitor, clade B, member 1a
319742	1.54093	Up	0.99996	Mpzl3	myelin protein zero-like 3
11813	1.53969	Up	0.999565	Apoc2	apolipoprotein C-II
380921	1.5368	Up	0.999569	Dgkh	diacylglycerol kinase, eta
404634	1.5325	Up	0.999993	H2afy2	H2A histone family, member Y2
22371	1.53144	Up	0.998283	Vwf	Von Willebrand factor
381404	1.52919	Up	0.999413	Pabpc1l	poly(A) binding protein, cytoplasmic 1-like
15109	1.52814	Up	1	Hal	histidine ammonia lyase
74318	1.52418	Up	1	Hopx	HOP homeobox
19332	1.52356	Up	0.999306	Rab20	RAB20, member RAS oncogene family
12569	1.51825	Up	1	Cdk5r1	cyclin-dependent kinase 5, regulatory subunit 1 (p35)
17474	1.5182	Up	0.999483	Clec4d	C-type lectin domain family 4, member d
21664	1.51311	Up	0.999996	Phlda1	pleckstrin homology like domain, family A, member 1
17386	1.51199	Up	0.986717	Mmp13	matrix metallopeptidase 13
107934	1.51065	Up	0.999891	Celsr3	cadherin, EGF LAG seven-pass G-type receptor 3
100038602	1.50897	Up	0.998401	Gm10865	predicted gene 10865
546134	1.50851	Up	0.995325	Gramd2	GRAM domain containing 2
56753	1.50328	Up	0.999242	Tacstd2	tumor-associated calcium signal transducer 2
54373	1.50267	Up	0.999655	Prss16	protease, serine 16 (thymus)
66066	1.49896	Up	0.999997	Gng11	guanine nucleotide binding protein (G protein), gamma 11
107767	1.49863	Up	0.999644	Scamp1	secretory carrier membrane protein 1
102132	1.4957	Up	0.997783	E230013L22Rik	RIKEN cDNA E230013L22 gene
100302688	1.49445	Up	0.992307	Gm17455	predicted gene, 17455
16176	1.48676	Up	0.995698	Il1b	interleukin 1 beta
26415	1.48351	Up	1	Mapk13	mitogen-activated protein kinase 13
69553	1.47999	Up	0.997524	Fam65c	family with sequence similarity 65, member C
12142	1.47892	Up	0.996836	Prdm1	PR domain containing 1, with ZNF domain
22038	1.47762	Up	1	Plscr1	phospholipid scramblase 1
14727	1.47571	Up	1	Lilr4b	leukocyte immunoglobulin-like receptor, subfamily B, member 4B
546644	1.47349	Up	1	Ly6g	lymphocyte antigen 6 complex, locus G
20964	1.47317	Up	0.991662	Syn1	synapsin I
57138	1.47131	Up	0.999436	Slc12a5	solute carrier family 12, member 5
381933	1.47113	Up	0.997663	6430531B16Rik	RIKEN cDNA 6430531B16 gene
12796	1.47049	Up	0.998598	Camp	cathelicidin antimicrobial peptide
18406	1.46662	Up	0.990373	Orm2	orosomucoid 2
14425	1.4637	Up	0.999601	Galnt3	UDP-N-acetyl-alpha-D-galactosamine:polypeptide N-acetylgalactosaminyltransferase 3
230316	1.46053	Up	1	Megf9	multiple EGF-like-domains 9
16803	1.45991	Up	1	Lbp	lipopolysaccharide binding protein
14134	1.45969	Up	1	Fcnb	ficolin B
69573	1.45775	Up	0.999946	Hilpda	hypoxia inducible lipid droplet associated
66375	1.45559	Up	1	Dhrs7	dehydrogenase/reductase (SDR family) member 7
320078	1.45398	Up	1	Olfml2b	olfactomedin-like 2B
11745	1.45317	Up	1	Anxa3	annexin A3
17133	1.45061	Up	0.997459	Maff	v-maf musculoaponeurotic fibrosarcoma oncogene family, protein F (avian)
12702	1.45013	Up	0.998921	Socs3	suppressor of cytokine signaling 3
20660	1.45008	Up	1	Sorl1	sortilin-related receptor, LDLR class A repeats-containing
20558	1.44783	Up	1	Slfn4	schlafen 4
381493	1.44746	Up	0.994016	S100a7a	S100 calcium binding protein A7A
71532	1.446	Up	0.999661	Fam217b	family with sequence similarity 217, member B
50770	1.44391	Up	1	Atp11a	ATPase, class VI, type 11A
67664	1.44132	Up	1	Rnf125	ring finger protein 125
26569	1.44009	Up	1	Slc27a4	solute carrier family 27 (fatty acid transporter), member 4
15186	1.43782	Up	1	Hdc	histidine decarboxylase
69513	1.43774	Up	0.991323	1700030C10Rik	RIKEN cDNA 1700030C10 gene
231207	1.43611	Up	0.999988	Cpeb2	cytoplasmic polyadenylation element binding protein 2
20893	1.43409	Up	1	Bhlhe40	basic helix-loop-helix family, member e40
15567	1.43331	Up	0.998262	Slc6a4	solute carrier family 6 (neurotransmitter transporter, serotonin), member 4
630146	1.43246	Up	0.999646	Cd101	CD101 antigen
17002	1.43195	Up	1	Ltf	lactotransferrin
68458	1.43178	Up	0.986075	Ppp1r14a	protein phosphatase 1, regulatory (inhibitor) subunit 14A
12654	1.4313	Up	1	Chil1	chitinase-like 1
245945	1.43012	Up	0.9998	Rbm47	RNA binding motif protein 47
70839	1.42944	Up	0.998471	P2ry12	purinergic receptor P2Y, G-protein coupled 12
216197	1.42906	Up	1	Ckap4	cytoskeleton-associated protein 4
414124	1.42859	Up	0.997306	F730035M05Rik	RIKEN cDNA F730035M05 gene
12874	1.42803	Up	1	Cpd	carboxypeptidase D
14728	1.428	Up	1	Lilrb4a	leukocyte immunoglobulin-like receptor, subfamily B, member 4A
54683	1.42762	Up	0.999826	Prdx5	peroxiredoxin 5
14085	1.42608	Up	0.99923	Fah	fumarylacetoacetate hydrolase
320878	1.42481	Up	0.999474	Mical2	microtubule associated monooxygenase, calponin and LIM domain containing 2
109711	1.42427	Up	1	Actn1	actinin, alpha 1
433099	1.42333	Up	0.997657	Ly6g6f	lymphocyte antigen 6 complex, locus G6F
56744	1.4222	Up	1	Pf4	platelet factor 4
63913	1.42089	Up	1	Fam129a	family with sequence similarity 129, member A
80752	1.4204	Up	0.996465	Fam20c	family with sequence similarity 20, member C
18793	1.41982	Up	0.99973	Plaur	plasminogen activator, urokinase receptor
18054	1.41905	Up	1	Ngp	neutrophilic granule protein
12266	1.41872	Up	1	C3	complement component 3
212531	1.41679	Up	0.993232	Sh3bgrl2	SH3 domain binding glutamic acid-rich protein like 2
12759	1.41535	Up	0.99956	Clu	clusterin
54195	1.41531	Up	0.993496	Gucy1b3	guanylate cyclase 1, soluble, beta 3
23872	1.41436	Up	0.999551	Ets2	E26 avian leukemia oncogene 2, 3' domain
74052	1.41431	Up	0.998038	Ttc21a	tetratricopeptide repeat domain 21A
71275	1.41138	Up	0.996107	Noxred1	NADP+ dependent oxidoreductase domain containing 1
13654	1.40941	Up	0.983328	Egr2	early growth response 2
13106	1.40858	Up	0.988487	Cyp2e1	cytochrome P450, family 2, subfamily e, polypeptide 1
18030	1.40632	Up	1	Nfil3	nuclear factor, interleukin 3, regulated
80879	1.40458	Up	0.999249	Slc16a3	solute carrier family 16 (monocarboxylic acid transporters), member 3
20359	1.40163	Up	0.998879	Sema6b	sema domain, transmembrane domain (TM), and cytoplasmic domain, (semaphorin) 6B
18951	1.40106	Up	1	2017-09-05	septin 5
70536	1.40001	Up	0.99844	Qpct	glutaminyl-peptide cyclotransferase (glutaminyl cyclase)
16323	1.39971	Up	1	Inhba	inhibin beta-A
14284	1.39732	Up	0.99996	Fosl2	fos-like antigen 2
68591	1.3941	Up	1	Mocos	molybdenum cofactor sulfurase
329514	1.39397	Up	0.981678	Il1bos	interleukin 1 beta, opposite strand
17394	1.39381	Up	0.999042	Mmp8	matrix metallopeptidase 8
228775	1.39366	Up	0.991909	Trib3	tribbles pseudokinase 3
24099	1.39248	Up	1	Tnfsf13b	tumor necrosis factor (ligand) superfamily, member 13b
170733	1.39175	Up	1	Klra17	killer cell lectin-like receptor, subfamily A, member 17
230709	1.39044	Up	1	Zmpste24	zinc metallopeptidase, STE24
14067	1.39041	Up	1	F5	coagulation factor V
15893	1.38951	Up	1	Ica1	islet cell autoantigen 1
213002	1.38919	Up	1	Ifitm6	interferon induced transmembrane protein 6
71306	1.38863	Up	0.995599	Mfap3l	microfibrillar-associated protein 3-like
23900	1.38579	Up	1	Hcst	hematopoietic cell signal transducer
73458	1.38469	Up	0.999998	Aldh3b3	aldehyde dehydrogenase 3 family, member B3
74442	1.38366	Up	0.999246	Sgms2	sphingomyelin synthase 2
21859	1.38336	Up	0.998074	Timp3	tissue inhibitor of metalloproteinase 3
13025	1.3833	Up	0.999519	Ctla2b	cytotoxic T lymphocyte-associated protein 2 beta
12045	1.38205	Up	0.994145	Bcl2a1b	B cell leukemia/lymphoma 2 related protein A1b
110095	1.38149	Up	1	Pygl	liver glycogen phosphorylase
66857	1.3785	Up	0.999805	Plbd1	phospholipase B domain containing 1
14289	1.37636	Up	1	Fpr2	formyl peptide receptor 2
70568	1.37432	Up	1	Cpne3	copine III
252967	1.37216	Up	0.988806	Ropn1l	ropporin 1-like
211666	1.37141	Up	1	Mgst2	microsomal glutathione S-transferase 2
76877	1.37011	Up	0.995728	Rab36	RAB36, member RAS oncogene family
58218	1.36815	Up	1	Trem3	triggering receptor expressed on myeloid cells 3
70713	1.36565	Up	0.999878	Gpr137c	G protein-coupled receptor 137C
67593	1.36419	Up	0.980908	4930519G04Rik	RIKEN cDNA 4930519G04 gene
12833	1.36324	Up	0.987059	Col6a1	collagen, type VI, alpha 1
12335	1.36113	Up	0.994612	Capn3	calpain 3
16409	1.35969	Up	1	Itgam	integrin alpha M
56760	1.35694	Up	0.999624	Clec1b	C-type lectin domain family 1, member b
69732	1.35492	Up	0.999848	2410018L13Rik	RIKEN cDNA 2410018L13 gene
225058	1.35408	Up	0.985159	Gm4832	predicted gene 4832
246256	1.34909	Up	1	Fcgr4	Fc receptor, IgG, low affinity IV
20661	1.34401	Up	1	Sort1	sortilin 1
233549	1.34395	Up	0.999979	Mogat2	monoacylglycerol O-acyltransferase 2
12795	1.34337	Up	0.998968	Plk3	polo-like kinase 3
21946	1.34239	Up	1	Pglyrp1	peptidoglycan recognition protein 1
11501	1.34028	Up	0.999855	Adam8	a disintegrin and metallopeptidase domain 8
18584	1.33992	Up	0.99968	Pde8a	phosphodiesterase 8A
104271	1.33731	Up	0.999367	Tex15	testis expressed gene 15
320790	1.33717	Up	0.999894	Chd7	chromodomain helicase DNA binding protein 7
245195	1.33656	Up	1	Retnlg	resistin like gamma
17395	1.33646	Up	1	Mmp9	matrix metallopeptidase 9
16819	1.33471	Up	1	Lcn2	lipocalin 2
18035	1.33428	Up	0.997885	Nfkbia	nuclear factor of kappa light polypeptide gene enhancer in B cells inhibitor, alpha
11820	1.33277	Up	1	App	amyloid beta (A4) precursor protein
105445	1.32864	Up	1	Dock9	dedicator of cytokinesis 9
20302	1.32042	Up	0.99423	Ccl3	chemokine (C-C motif) ligand 3
69065	1.31987	Up	0.977711	Chac1	ChaC, cation transport regulator 1
67512	1.31982	Up	1	Agpat2	1-acylglycerol-3-phosphate O-acyltransferase 2 (lysophosphatidic acid acyltransferase, beta)
72536	1.31771	Up	0.995301	Tagap	T cell activation Rho GTPase activating protein
26888	1.31538	Up	1	Clec4a2	C-type lectin domain family 4, member a2
14199	1.31528	Up	0.998438	Fhl1	four and a half LIM domains 1
12826	1.3152	Up	0.998175	Col4a1	collagen, type IV, alpha 1
57340	1.31253	Up	0.998383	Jph3	junctophilin 3
71891	1.31213	Up	1	Cdadc1	cytidine and dCMP deaminase domain containing 1
219144	1.3107	Up	1	Arl11	ADP-ribosylation factor-like 11
224014	1.31009	Up	0.999332	Fgd4	FYVE, RhoGEF and PH domain containing 4
58804	1.30973	Up	0.994857	Cdc42ep5	CDC42 effector protein (Rho GTPase binding) 5
15439	1.30888	Up	1	Hp	haptoglobin
11853	1.30863	Up	0.999591	Rhoc	ras homolog family member C
78603	1.30858	Up	0.987642	B230216N24Rik	RIKEN cDNA B230216N24 gene
381203	1.30812	Up	0.999494	Slc22a20	solute carrier family 22 (organic anion transporter), member 20
78771	1.30676	Up	0.999799	Mctp1	multiple C2 domains, transmembrane 1
76566	1.30673	Up	1	Fam101b	family with sequence similarity 101, member B
64009	1.30605	Up	1	Syne1	spectrin repeat containing, nuclear envelope 1
66991	1.30391	Up	0.991484	Khdc3	KH domain containing 3, subcortical maternal complex member
545486	1.30331	Up	0.998039	Tubb1	tubulin, beta 1 class VI
218630	1.30272	Up	0.999908	Ccno	cyclin O
57349	1.3027	Up	1	Ppbp	pro-platelet basic protein
16679	1.30126	Up	0.999188	Krt86	keratin 86
18442	1.29884	Up	0.997839	P2ry2	purinergic receptor P2Y, G-protein coupled 2
74777	1.29879	Up	0.999138	Sepn1	selenoprotein N, 1
268301	1.29877	Up	0.998499	Sowahc	sosondowah ankyrin repeat domain family member C
80837	1.29851	Up	0.994514	Rhoj	ras homolog family member J
69581	1.29766	Up	1	Rhou	ras homolog family member U
408059	1.29628	Up	0.985052	BC049352	cDNA sequence BC049352
56615	1.29555	Up	1	Mgst1	microsomal glutathione S-transferase 1
16521	1.29462	Up	0.982137	Kcnj5	potassium inwardly-rectifying channel, subfamily J, member 5
235283	1.2944	Up	0.999645	Gramd1b	GRAM domain containing 1B
68891	1.29163	Up	1	Cd177	CD177 antigen
100504112	1.29106	Up	0.997656	Ccer2	coiled-coil glutamate-rich protein 2
72125	1.29043	Up	0.997627	Amer2	APC membrane recruitment 2
320495	1.28957	Up	1	Ipcef1	interaction protein for cytohesin exchange factors 1
56431	1.28923	Up	1	Dstn	destrin
58217	1.28906	Up	0.998899	Trem1	triggering receptor expressed on myeloid cells 1
11689	1.28836	Up	1	Alox5	arachidonate 5-lipoxygenase
69189	1.28829	Up	1	Mcemp1	mast cell expressed membrane protein 1
64292	1.28571	Up	0.997933	Ptges	prostaglandin E synthase
18805	1.28434	Up	0.999557	Pld1	phospholipase D1
668727	1.28344	Up	0.999956	Mrgpra2a	MAS-related GPR, member A2A
15891	1.28011	Up	0.971016	Ibsp	integrin binding sialoprotein
434794	1.27684	Up	0.982313	Xlr4a	X-linked lymphocyte-regulated 4A
70086	1.27655	Up	0.997832	Cysltr2	cysteinyl leukotriene receptor 2
20276	1.27589	Up	0.999156	Scnn1a	sodium channel, nonvoltage-gated 1 alpha
18627	1.27586	Up	0.998733	Per2	period circadian clock 2
66425	1.27504	Up	0.998041	Pcp4l1	Purkinje cell protein 4-like 1
12169	1.27497	Up	1	Bmx	BMX non-receptor tyrosine kinase
78373	1.27483	Up	0.976779	Nudt17	nudix (nucleoside diphosphate linked moiety X)-type motif 17
12527	1.27467	Up	1	Cd9	CD9 antigen
320642	1.27241	Up	0.998078	A630066F11Rik	RIKEN cDNA A630066F11 gene
227960	1.27203	Up	0.999591	Gca	grancalcin
73835	1.27196	Up	0.987545	Ifitm5	interferon induced transmembrane protein 5
22436	1.26964	Up	1	Xdh	xanthine dehydrogenase
100859962	1.26889	Up	0.986388	Gm21057	predicted gene, 21057
14912	1.26704	Up	0.993663	Nkx6-2	NK6 homeobox 2
17105	1.26615	Up	1	Lyz2	lysozyme 2
102566	1.26335	Up	1	Ano10	anoctamin 10
17110	1.26261	Up	1	Lyz1	lysozyme 1
66725	1.26261	Up	1	Lrrk2	leucine-rich repeat kinase 2
16995	1.26229	Up	1	Ltb4r1	leukotriene B4 receptor 1
270151	1.262	Up	0.999655	Nlrx1	NLR family member X1
14263	1.26062	Up	1	Fmo5	flavin containing monooxygenase 5
56193	1.26036	Up	0.999956	Plek	pleckstrin
216799	1.26005	Up	0.996329	Nlrp3	NLR family, pyrin domain containing 3
235712	1.25972	Up	1	Mrgpra2b	MAS-related GPR, member A2B
68303	1.25642	Up	0.999227	Fam114a1	family with sequence similarity 114, member A1
107885	1.25339	Up	0.999144	Mthfs	5, 10-methenyltetrahydrofolate synthetase
94346	1.25326	Up	1	Tmem40	transmembrane protein 40
108800	1.25167	Up	0.999212	Ston2	stonin 2
57895	1.25117	Up	0.999716	Ccdc126	coiled-coil domain containing 126
75815	1.25034	Up	1	4930470H14Rik	RIKEN cDNA 4930470H14 gene
71082	1.24998	Up	0.998301	4933416M07Rik	RIKEN cDNA 4933416M07 gene
20355	1.24965	Up	0.999434	Sema4f	sema domain, immunoglobulin domain (Ig), TM domain, and short cytoplasmic domain
18730	1.24704	Up	1	Pira7	paired-Ig-like receptor A7
16993	1.24694	Up	1	Lta4h	leukotriene A4 hydrolase
53886	1.24454	Up	0.985474	Cdkl2	cyclin-dependent kinase-like 2 (CDC2-related kinase)
93691	1.24421	Up	0.999957	Klf7	Kruppel-like factor 7 (ubiquitous)
109648	1.24349	Up	0.99457	Npy	neuropeptide Y
114871	1.24273	Up	0.992705	Psg28	pregnancy-specific glycoprotein 28
66775	1.24152	Up	1	Hacd4	3-hydroxyacyl-CoA dehydratase 4
20324	1.24119	Up	0.997711	Sdpr	serum deprivation response
665934	1.23999	Up	0.991569	Gm7854	predicted gene 7854
16415	1.23764	Up	1	Itgb2l	integrin beta 2-like
67689	1.23723	Up	1	Aldh3b1	aldehyde dehydrogenase 3 family, member B1
12166	1.23451	Up	0.999822	Bmpr1a	bone morphogenetic protein receptor, type 1A
18080	1.23441	Up	1	Nin	ninein
100042498	1.2343	Up	0.999524	Mir22hg	Mir22 host gene (non-protein coding)
13058	1.23368	Up	0.999999	Cybb	cytochrome b-245, beta polypeptide
246746	1.23273	Up	1	Cd300lf	CD300 molecule like family member F
21957	1.23195	Up	0.987771	Tnnt3	troponin T3, skeletal, fast
93834	1.22791	Up	0.999561	Peli2	pellino 2
11906	1.22761	Up	0.998828	Zfhx3	zinc finger homeobox 3
104009	1.22693	Up	1	Qsox1	quiescin Q6 sulfhydryl oxidase 1
227394	1.22668	Up	0.999538	Slco4c1	solute carrier organic anion transporter family, member 4C1
215789	1.22454	Up	0.99996	Phactr2	phosphatase and actin regulator 2
21955	1.22368	Up	0.999904	Tnnt1	troponin T1, skeletal, slow
171171	1.22264	Up	1	Ntng2	netrin G2
110197	1.22227	Up	0.999894	Dgkg	diacylglycerol kinase, gamma
11684	1.22143	Up	0.997691	Alox12	arachidonate 12-lipoxygenase
57248	1.22109	Up	0.999259	Ly6i	lymphocyte antigen 6 complex, locus I
211770	1.21995	Up	0.998393	Trib1	tribbles pseudokinase 1
54698	1.21692	Up	0.99136	Crtam	cytotoxic and regulatory T cell molecule
270084	1.21646	Up	1	Lpcat2	lysophosphatidylcholine acyltransferase 2
60363	1.21644	Up	1	Cldn15	claudin 15
71326	1.2162	Up	0.995995	Treml1	triggering receptor expressed on myeloid cells-like 1
408196	1.21548	Up	0.96878	Gm5416	predicted gene 5416
18514	1.21493	Up	1	Pbx1	pre B cell leukemia homeobox 1
19152	1.21443	Up	1	Prtn3	proteinase 3
99543	1.2144	Up	0.996678	Olfml3	olfactomedin-like 3
20720	1.21295	Up	0.999664	Serpine2	serine (or cysteine) peptidase inhibitor, clade E, member 2
94212	1.21229	Up	1	Pag1	phosphoprotein associated with glycosphingolipid microdomains 1
59010	1.21118	Up	1	Sqrdl	sulfide quinone reductase-like (yeast)
12575	1.21106	Up	0.99885	Cdkn1a	cyclin-dependent kinase inhibitor 1A (P21)
60596	1.20982	Up	0.986587	Gucy1a3	guanylate cyclase 1, soluble, alpha 3
100038725	1.20885	Up	0.999274	Cep85l	centrosomal protein 85-like
14252	1.20812	Up	1	Flot2	flotillin 2
71409	1.20697	Up	0.999866	Fmnl2	formin-like 2
19817	1.205	Up	0.998956	Rn7sk	RNA, 7SK, nuclear
326619	1.20493	Up	0.984164	Hist1h4a	histone cluster 1, H4a
100038947	1.20458	Up	0.999143	LOC100038947	signal-regulatory protein beta 1-like
668101	1.2026	Up	0.988565	Sirpb1b	signal-regulatory protein beta 1B
100503879	1.20163	Up	0.985245	Gm5901	predicted gene 5901
93692	1.19977	Up	1	Glrx	glutaredoxin
171285	1.19895	Up	0.999586	Havcr2	hepatitis A virus cellular receptor 2
70882	1.19878	Up	0.993815	Armc3	armadillo repeat containing 3
319179	1.19848	Up	0.991225	Hist1h2be	histone cluster 1, H2be
67765	1.19724	Up	0.999476	5830432E09Rik	RIKEN cDNA 5830432E09 gene
66994	1.19706	Up	1	Cep19	centrosomal protein 19
23833	1.19652	Up	1	Cd52	CD52 antigen
18722	1.19644	Up	1	Pira1	paired-Ig-like receptor A1
225825	1.19538	Up	0.998451	Cd226	CD226 antigen
70729	1.19413	Up	0.998886	Nos1ap	nitric oxide synthase 1 (neuronal) adaptor protein
68813	1.19343	Up	0.999551	Dock5	dedicator of cytokinesis 5
15901	1.19341	Up	0.999515	Id1	inhibitor of DNA binding 1
20195	1.19307	Up	1	S100a11	S100 calcium binding protein A11
66341	1.19265	Up	0.945847	Eid3	EP300 interacting inhibitor of differentiation 3
14226	1.19099	Up	0.995329	Fkbp1b	FK506 binding protein 1b
234577	1.1906	Up	1	Cpne2	copine II
14381	1.18921	Up	1	G6pdx	glucose-6-phosphate dehydrogenase X-linked
58801	1.18878	Up	0.999551	Pmaip1	phorbol-12-myristate-13-acetate-induced protein 1
19217	1.1877	Up	0.996102	Ptger2	prostaglandin E receptor 2 (subtype EP2)
71914	1.18578	Up	0.99937	Antxr2	anthrax toxin receptor 2
23845	1.18498	Up	0.999554	Clec5a	C-type lectin domain family 5, member a
319166	1.1836	Up	0.989396	Hist1h2ae	histone cluster 1, H2ae
72141	1.18349	Up	1	Adpgk	ADP-dependent glucokinase
240047	1.18322	Up	1	Mmp25	matrix metallopeptidase 25
70945	1.18165	Up	0.997448	Mmrn1	multimerin 1
69319	1.18154	Up	0.99534	1700001K23Rik	RIKEN cDNA 1700001K23 gene
81703	1.18069	Up	1	Jdp2	Jun dimerization protein 2
74769	1.17949	Up	1	Pik3cb	phosphatidylinositol 3-kinase, catalytic, beta polypeptide
52076	1.17895	Up	0.999622	Tmem38b	transmembrane protein 38B
19224	1.17873	Up	1	Ptgs1	prostaglandin-endoperoxide synthase 1
22634	1.17824	Up	0.997744	Plagl1	pleiomorphic adenoma gene-like 1
228966	1.17705	Up	0.999135	Ppp1r3d	protein phosphatase 1, regulatory subunit 3D
72333	1.17548	Up	0.998771	Palld	palladin, cytoskeletal associated protein
78317	1.17504	Up	1	Ccdc88b	coiled-coil domain containing 88B
18725	1.17491	Up	1	Pira2	paired-Ig-like receptor A2
241447	1.17447	Up	0.999644	Cers6	ceramide synthase 6
170741	1.17206	Up	1	Pilrb1	paired immunoglobin-like type 2 receptor beta 1
66330	1.17095	Up	1	1700020L24Rik	RIKEN cDNA 1700020L24 gene
19241	1.17039	Up	1	Tmsb4x	thymosin, beta 4, X chromosome
234911	1.16993	Up	0.987717	Mmp27	matrix metallopeptidase 27
329416	1.16993	Up	0.990158	Nostrin	nitric oxide synthase trafficker
106722	1.16853	Up	0.984127	G6b	immunoreceptor tyrosine-based inhibitory motif (ITIM) containing platelet receptor
29863	1.16794	Up	0.994958	Pde7b	phosphodiesterase 7B
12363	1.16782	Up	0.999569	Casp4	caspase 4, apoptosis-related cysteine peptidase
17972	1.16546	Up	1	Ncf4	neutrophil cytosolic factor 4
212032	1.16451	Up	1	Hk3	hexokinase 3
433801	1.16392	Up	0.979929	Gm13212	predicted gene 13212
16456	1.16346	Up	0.997924	F11r	F11 receptor
227753	1.1615	Up	1	Gsn	gelsolin
56386	1.16017	Up	0.999997	B4galt6	UDP-Gal:betaGlcNAc beta 1,4-galactosyltransferase, polypeptide 6
18602	1.16015	Up	1	Padi4	peptidyl arginine deiminase, type IV
114679	1.15834	Up	0.998219	Selm	selenoprotein M
22695	1.15793	Up	0.995129	Zfp36	zinc finger protein 36
381605	1.15748	Up	0.998448	Tbc1d2	TBC1 domain family, member 2
231805	1.15733	Up	1	Pilra	paired immunoglobin-like type 2 receptor alpha
78849	1.15605	Up	0.999175	B430010I23Rik	RIKEN cDNA B430010I23 gene
69982	1.15484	Up	0.988429	Spink2	serine peptidase inhibitor, Kazal type 2
12549	1.15469	Up	0.997827	Arhgap31	Rho GTPase activating protein 31
74008	1.15467	Up	0.99827	Arsg	arylsulfatase G
21924	1.15418	Up	0.962273	Tnnc1	troponin C, cardiac/slow skeletal
17916	1.15411	Up	1	Myo1f	myosin IF
266614	1.15408	Up	0.999999	Ly6g5b	lymphocyte antigen 6 complex, locus G5B
57257	1.15329	Up	0.99968	Vav3	vav 3 oncogene
53376	1.15261	Up	0.998013	Usp2	ubiquitin specific peptidase 2
192176	1.15199	Up	1	Flna	filamin, alpha
74183	1.15038	Up	0.998793	Perm1	PPARGC1 and ESRR induced regulator, muscle 1
215723	1.14942	Up	0.993202	Mfsd6l	major facilitator superfamily domain containing 6-like
18230	1.14861	Up	0.999692	Nxn	nucleoredoxin
17969	1.14837	Up	1	Ncf1	neutrophil cytosolic factor 1
384009	1.14826	Up	1	Glipr2	GLI pathogenesis-related 2
71839	1.14774	Up	0.999831	Osgin1	oxidative stress induced growth inhibitor 1
74732	1.14756	Up	0.999637	Stx11	syntaxin 11
66889	1.14684	Up	0.998445	Rnf128	ring finger protein 128
17071	1.14652	Up	0.991459	Ly6f	lymphocyte antigen 6 complex, locus F
76612	1.14543	Up	0.998314	Lrrc27	leucine rich repeat containing 27
14687	1.1443	Up	0.989866	Gnaz	guanine nucleotide binding protein, alpha z subunit
77113	1.14393	Up	0.999415	Klhl2	kelch-like 2, Mayven
74155	1.14165	Up	0.998079	Errfi1	ERBB receptor feedback inhibitor 1
11690	1.14144	Up	1	Alox5ap	arachidonate 5-lipoxygenase activating protein
621976	1.14131	Up	0.999697	Tmem170b	transmembrane protein 170B
19340	1.14125	Up	1	Rab3d	RAB3D, member RAS oncogene family
14420	1.13971	Up	0.998445	Galc	galactosylceramidase
170813	1.13939	Up	1	Ms4a3	membrane-spanning 4-domains, subfamily A, member 3
54712	1.13938	Up	1	Plxnc1	plexin C1
53603	1.13934	Up	0.993486	Tslp	thymic stromal lymphopoietin
14733	1.13924	Up	0.999967	Gpc1	glypican 1
50498	1.1385	Up	1	Ebi3	Epstein-Barr virus induced gene 3
171504	1.13845	Up	1	Apobr	apolipoprotein B receptor
328657	1.1378	Up	0.995997	Gm1968	predicted gene 1968
170625	1.1375	Up	1	Snx18	sorting nexin 18
67350	1.13637	Up	0.991175	1700084E18Rik	RIKEN cDNA 1700084E18 gene
14723	1.13605	Up	0.996006	Gp1ba	glycoprotein 1b, alpha polypeptide
21899	1.13453	Up	0.999524	Tlr6	toll-like receptor 6
110454	1.13394	Up	0.999665	Ly6a	lymphocyte antigen 6 complex, locus A
14266	1.13348	Up	0.98547	Aff2	AF4/FMR2 family, member 2
14729	1.13298	Up	0.996022	Gp5	glycoprotein 5 (platelet)
234797	1.13285	Up	1	6430548M08Rik	RIKEN cDNA 6430548M08 gene
233781	1.13277	Up	0.997948	Xylt1	xylosyltransferase 1
225724	1.13245	Up	0.997838	Mapk4	mitogen-activated protein kinase 4
227545	1.13191	Up	0.995938	Proser2	proline and serine rich 2
279572	1.13144	Up	1	Tlr13	toll-like receptor 13
74365	1.13053	Up	0.998975	Lonrf3	LON peptidase N-terminal domain and ring finger 3
16518	1.13051	Up	0.999073	Kcnj2	potassium inwardly-rectifying channel, subfamily J, member 2
21452	1.13026	Up	1	Tcn2	transcobalamin 2
18484	1.12998	Up	0.998461	Pam	peptidylglycine alpha-amidating monooxygenase
380713	1.12996	Up	0.995693	Scarf1	scavenger receptor class F, member 1
67330	1.12951	Up	1	1700047M11Rik	RIKEN cDNA 1700047M11 gene
16854	1.12934	Up	1	Lgals3	lectin, galactose binding, soluble 3
16174	1.12916	Up	1	Il18rap	interleukin 18 receptor accessory protein
11744	1.12907	Up	1	Anxa11	annexin A11
209378	1.12833	Up	0.999498	Itih5	inter-alpha (globulin) inhibitor H5
320273	1.12712	Up	0.999613	B230208H11Rik	RIKEN cDNA B230208H11 gene
109624	1.12626	Up	0.992871	Cald1	caldesmon 1
347722	1.12591	Up	0.999526	Agap1	ArfGAP with GTPase domain, ankyrin repeat and PH domain 1
209966	1.12577	Up	0.997824	Pgbd5	piggyBac transposable element derived 5
15902	1.12513	Up	1	Id2	inhibitor of DNA binding 2
13035	1.12511	Up	1	Ctsg	cathepsin G
18826	1.12508	Up	1	Lcp1	lymphocyte cytosolic protein 1
100740	1.12445	Up	0.999961	AI839979	expressed sequence AI839979
64214	1.12343	Up	0.999578	Rgs18	regulator of G-protein signaling 18
229595	1.12318	Up	0.991626	Adamtsl4	ADAMTS-like 4
17540	1.12293	Up	0.990161	Mrvi1	MRV integration site 1
108078	1.12154	Up	0.999449	Olr1	oxidized low density lipoprotein (lectin-like) receptor 1
26365	1.12148	Up	1	Ceacam1	carcinoembryonic antigen-related cell adhesion molecule 1
12306	1.12129	Up	1	Anxa2	annexin A2
16164	1.12057	Up	0.999576	Il13ra1	interleukin 13 receptor, alpha 1
16561	1.12046	Up	0.999532	Kif1b	kinesin family member 1B
751864	1.11909	Up	0.999362	Gm9733	predicted gene 9733
242126	1.11871	Up	0.999529	Slc22a15	solute carrier family 22 (organic anion/cation transporter), member 15
28240	1.11812	Up	0.998384	Trpm2	transient receptor potential cation channel, subfamily M, member 2
208727	1.11789	Up	0.998289	Hdac4	histone deacetylase 4
14697	1.1177	Up	0.98673	Gnb5	guanine nucleotide binding protein (G protein), beta 5
17101	1.11762	Up	0.999644	Lyst	lysosomal trafficking regulator
12583	1.11631	Up	0.975486	Cdo1	cysteine dioxygenase 1, cytosolic
66096	1.11585	Up	1	Lamtor4	late endosomal/lysosomal adaptor, MAPK and MTOR activator 4
83382	1.11554	Up	1	Siglece	sialic acid binding Ig-like lectin E
71962	1.11415	Up	0.989679	Gatsl3	GATS protein-like 3
216869	1.11403	Up	1	Arrb2	arrestin, beta 2
241452	1.11347	Up	0.999999	Dhrs9	dehydrogenase/reductase (SDR family) member 9
78926	1.11164	Up	0.993072	Gas2l1	growth arrest-specific 2 like 1
70730	1.1112	Up	0.994502	6330409D20Rik	RIKEN cDNA 6330409D20 gene
12798	1.10999	Up	1	Cnn2	calponin 2
26874	1.10909	Up	0.999428	Abcd2	ATP-binding cassette, sub-family D (ALD), member 2
67742	1.10847	Up	0.999999	Samsn1	SAM domain, SH3 domain and nuclear localization signals, 1
11669	1.10806	Up	1	Aldh2	aldehyde dehydrogenase 2, mitochondrial
72750	1.10797	Up	0.999919	Fam117b	family with sequence similarity 117, member B
67441	1.10677	Up	0.943355	Isoc2b	isochorismatase domain containing 2b
13350	1.10658	Up	1	Dgat1	diacylglycerol O-acyltransferase 1
320664	1.10611	Up	0.982795	Cass4	Cas scaffolding protein family member 4
66808	1.10544	Up	0.995603	9030624G23Rik	RIKEN cDNA 9030624G23 gene
68777	1.10522	Up	0.993994	Tmem53	transmembrane protein 53
16414	1.10476	Up	1	Itgb2	integrin beta 2
73124	1.10402	Up	1	Golim4	golgi integral membrane protein 4
19128	1.10395	Up	0.999448	Pros1	protein S (alpha)
75739	1.10271	Up	0.998276	Mpp7	membrane protein, palmitoylated 7 (MAGUK p55 subfamily member 7)
59052	1.10264	Up	0.999826	Mettl9	methyltransferase like 9
18733	1.10149	Up	1	Pirb	paired Ig-like receptor B
73914	1.1001	Up	0.999562	Irak3	interleukin-1 receptor-associated kinase 3
13656	1.09954	Up	0.972823	Egr4	early growth response 4
71982	1.09914	Up	0.999533	Snx10	sorting nexin 10
67702	1.09913	Up	0.998928	Rnf149	ring finger protein 149
54722	1.09902	Up	1	Dfna5	deafness, autosomal dominant 5 (human)
75007	1.09887	Up	0.999892	Fam63a	family with sequence similarity 63, member A
14680	1.09828	Up	0.999443	Gnal	guanine nucleotide binding protein, alpha stimulating, olfactory type
70821	1.09785	Up	0.988123	4921507P07Rik	RIKEN cDNA 4921507P07 gene
67434	1.09731	Up	0.998316	Ankrd33b	ankyrin repeat domain 33B
18724	1.09565	Up	1	Pira11	paired-Ig-like receptor A11
18510	1.09496	Up	0.994419	Pax8	paired box 8
16011	1.09492	Up	0.991319	Igfbp5	insulin-like growth factor binding protein 5
75690	1.09429	Up	0.997824	Vsig10l	V-set and immunoglobulin domain containing 10 like
83921	1.09218	Up	0.999067	Tmem2	transmembrane protein 2
54483	1.09168	Up	0.997629	Mefv	Mediterranean fever
14064	1.09139	Up	0.996904	F2rl2	coagulation factor II (thrombin) receptor-like 2
319565	1.09119	Up	0.997649	Syne2	spectrin repeat containing, nuclear envelope 2
118453	1.09108	Up	0.99885	Mmp28	matrix metallopeptidase 28 (epilysin)
230099	1.09003	Up	0.989683	Car9	carbonic anhydrase 9
70484	1.08961	Up	0.998451	Slc35d2	solute carrier family 35, member D2
100038363	1.0876	Up	0.999536	F630028O10Rik	RIKEN cDNA F630028O10 gene
50527	1.08678	Up	0.999323	Ero1l	ERO1-like (S. cerevisiae)
54004	1.08463	Up	0.999555	Diaph2	diaphanous related formin 2
54610	1.08326	Up	1	Tbc1d8	TBC1 domain family, member 8
56878	1.08285	Up	1	Rbms1	RNA binding motif, single stranded interacting protein 1
268885	1.08124	Up	1	Stfa2l1	stefin A2 like 1
12047	1.08123	Up	0.989908	Bcl2a1d	B cell leukemia/lymphoma 2 related protein A1d
18648	1.08114	Up	1	Pgam1	phosphoglycerate mutase 1
76992	1.08066	Up	0.981661	Fam219aos	family with sequence similarity 219, member A, opposite strand
622976	1.08061	Up	0.97406	Gm6377	predicted gene 6377
80718	1.08009	Up	0.995414	Rab27b	RAB27B, member RAS oncogene family
11857	1.07924	Up	1	Arhgdib	Rho, GDP dissociation inhibitor (GDI) beta
66234	1.0786	Up	0.999293	Msmo1	methylsterol monoxygenase 1
100042480	1.07751	Up	0.999968	Nhsl2	NHS-like 2
381812	1.07701	Up	0.997511	Cracr2a	calcium release activated channel regulator 2A
20779	1.07695	Up	0.984663	Src	Rous sarcoma oncogene
110265	1.07683	Up	1	Msra	methionine sulfoxide reductase A
208117	1.07613	Up	0.998934	Aph1b	aph1 homolog B, gamma secretase subunit
14058	1.076	Up	0.999519	F10	coagulation factor X
76220	1.07562	Up	0.999678	6530402F18Rik	RIKEN cDNA 6530402F18 gene
226970	1.07494	Up	0.998958	Arhgef4	Rho guanine nucleotide exchange factor (GEF) 4
12986	1.07329	Up	0.999918	Csf3r	colony stimulating factor 3 receptor (granulocyte)
76763	1.0724	Up	0.998518	Mospd2	motile sperm domain containing 2
227210	1.07142	Up	0.999051	Ccnyl1	cyclin Y-like 1
227659	1.07009	Up	0.997832	Slc2a6	solute carrier family 2 (facilitated glucose transporter), member 6
71973	1.06724	Up	0.991825	Rbpms2	RNA binding protein with multiple splicing 2
59047	1.06692	Up	1	Pnkp	polynucleotide kinase 3'- phosphatase
20351	1.06621	Up	1	Sema4a	sema domain, immunoglobulin domain (Ig), transmembrane domain (TM) and short cytoplasmic domain, (semaphorin) 4A
21426	1.06593	Up	0.998281	Tfec	transcription factor EC
18479	1.06504	Up	0.999911	Pak1	p21 protein (Cdc42/Rac)-activated kinase 1
65116	1.06496	Up	0.998738	Prrg2	proline-rich Gla (G-carboxyglutamic acid) polypeptide 2
99382	1.0642	Up	0.998304	Abtb2	ankyrin repeat and BTB (POZ) domain containing 2
11990	1.06355	Up	0.999515	Atrn	attractin
13653	1.06323	Up	0.986352	Egr1	early growth response 1
114128	1.06246	Up	0.998076	Laptm4b	lysosomal-associated protein transmembrane 4B
80719	1.06088	Up	1	Igsf6	immunoglobulin superfamily, member 6
22068	1.06045	Up	0.992014	Trpc6	transient receptor potential cation channel, subfamily C, member 6
22095	1.0603	Up	0.990044	Tshr	thyroid stimulating hormone receptor
11520	1.06003	Up	1	Plin2	perilipin 2
67636	1.059	Up	0.998471	Lyrm5	LYR motif containing 5
664787	1.05862	Up	0.999516	LOC664787	Sp110 nuclear body protein pseudogene
72145	1.05779	Up	0.998372	Wdfy3	WD repeat and FYVE domain containing 3
16835	1.05775	Up	0.99866	Ldlr	low density lipoprotein receptor
332579	1.05502	Up	1	Card9	caspase recruitment domain family, member 9
69069	1.05401	Up	0.990791	1810011H11Rik	RIKEN cDNA 1810011H11 gene
69601	1.05373	Up	0.999054	Dab2ip	disabled 2 interacting protein
232371	1.05347	Up	0.999008	C1rl	complement component 1, r subcomponent-like
100041294	1.0534	Up	0.991644	Supt4b	suppressor of Ty 4B
21858	1.05329	Up	0.998286	Timp2	tissue inhibitor of metalloproteinase 2
244864	1.05318	Up	0.97296	Layn	layilin
27357	1.05289	Up	1	Gyg	glycogenin
215474	1.05253	Up	0.99949	Sec22c	SEC22 homolog C, vesicle trafficking protein
18746	1.05246	Up	1	Pkm	pyruvate kinase, muscle
110208	1.05001	Up	1	Pgd	phosphogluconate dehydrogenase
12361	1.04986	Up	0.997854	Cask	calcium/calmodulin-dependent serine protein kinase (MAGUK family)
16399	1.04944	Up	0.998333	Itga2b	integrin alpha 2b
20238	1.0494	Up	0.997837	Atxn1	ataxin 1
20568	1.04897	Up	0.999998	Slpi	secretory leukocyte peptidase inhibitor
13655	1.04867	Up	0.972516	Egr3	early growth response 3
72027	1.04857	Up	0.991063	Slc39a4	solute carrier family 39 (zinc transporter), member 4
105892	1.04808	Up	0.990008	9030619P08Rik	lymphocyte antigen 6 complex pseudogene
402757	1.0478	Up	0.998481	9830166K06Rik	RIKEN cDNA 9830166K06 gene
226122	1.04765	Up	0.990236	Ubtd1	ubiquitin domain containing 1
232413	1.04755	Up	1	Clec12a	C-type lectin domain family 12, member a
270198	1.04699	Up	1	Pfkfb4	6-phosphofructo-2-kinase/fructose-2,6-biphosphatase 4
27361	1.0469	Up	1	Msrb1	methionine sulfoxide reductase B1
225115	1.04641	Up	0.999534	Svil	supervillin
16796	1.04627	Up	1	Lasp1	LIM and SH3 protein 1
100042499	1.04589	Up	0.997612	Vmn2r55	vomeronasal 2, receptor 55
99929	1.04439	Up	0.999937	Tiparp	TCDD-inducible poly(ADP-ribose) polymerase
320365	1.04418	Up	0.997713	Fry	FRY microtubule binding protein
382450	1.04381	Up	0.998812	Gm5177	glyceraldehyde-3-phosphate dehydrogenase pseudogene
16633	1.0433	Up	0.998357	Klra2	killer cell lectin-like receptor, subfamily A, member 2
12659	1.04315	Up	0.999999	Ovgp1	oviductal glycoprotein 1
192678	1.04284	Up	0.999669	Rassf3	Ras association (RalGDS/AF-6) domain family member 3
65221	1.04257	Up	0.998312	Slc15a3	solute carrier family 15, member 3
20375	1.04256	Up	1	Spi1	spleen focus forming virus (SFFV) proviral integration oncogene
68728	1.04212	Up	1	Trp53inp2	transformation related protein 53 inducible nuclear protein 2
63986	1.04171	Up	1	Gmfg	glia maturation factor, gamma
22339	1.04158	Up	0.999751	Vegfa	vascular endothelial growth factor A
215210	1.04156	Up	0.99963	Tmem120a	transmembrane protein 120A
56489	1.04124	Up	0.998967	Ikbke	inhibitor of kappaB kinase epsilon
70720	1.04016	Up	0.994603	6330407A03Rik	RIKEN cDNA 6330407A03 gene
13723	1.03809	Up	1	Emb	embigin
17119	1.03789	Up	1	Mxd1	MAX dimerization protein 1
105844	1.03687	Up	0.999605	Card10	caspase recruitment domain family, member 10
269180	1.03665	Up	0.999234	Inpp4a	inositol polyphosphate-4-phosphatase, type I
72185	1.03507	Up	0.986276	Dbndd1	dysbindin (dystrobrevin binding protein 1) domain containing 1
234311	1.03365	Up	0.997626	Ddx60	DEAD (Asp-Glu-Ala-Asp) box polypeptide 60
100504549	1.03294	Up	0.926067	AI463170	expressed sequence AI463170
246779	1.0328	Up	0.991172	Il27	interleukin 27
22235	1.03234	Up	1	Ugdh	UDP-glucose dehydrogenase
17967	1.0321	Up	0.998686	Ncam1	neural cell adhesion molecule 1
108089	1.03143	Up	0.99954	Rnf144a	ring finger protein 144A
59044	1.03097	Up	1	Rnf130	ring finger protein 130
93876	1.0299	Up	0.992222	Pcdhb5	protocadherin beta 5
72042	1.02982	Up	1	Cotl1	coactosin-like 1 (Dictyostelium)
320832	1.0296	Up	0.99791	Sirpb1a	signal-regulatory protein beta 1A
20668	1.029	Up	0.996536	Sox13	SRY (sex determining region Y)-box 13
56722	1.02859	Up	0.999649	Litaf	LPS-induced TN factor
229731	1.02693	Up	1	Slc25a24	solute carrier family 25 (mitochondrial carrier, phosphate carrier), member 24
12983	1.02586	Up	1	Csf2rb	colony stimulating factor 2 receptor, beta, low-affinity (granulocyte-macrophage)
12489	1.02484	Up	1	Cd33	CD33 antigen
17873	1.02468	Up	0.985853	Gadd45b	growth arrest and DNA-damage-inducible 45 beta
69524	1.02453	Up	0.979595	Esam	endothelial cell-specific adhesion molecule
211286	1.0244	Up	0.999775	Cln5	ceroid-lipofuscinosis, neuronal 5
208777	1.02354	Up	0.994744	Sned1	sushi, nidogen and EGF-like domains 1
26408	1.02314	Up	0.998467	Map3k5	mitogen-activated protein kinase kinase kinase 5
100038714	1.02297	Up	0.97222	Gm15401	predicted gene 15401
64143	1.02295	Up	0.999636	Ralb	v-ral simian leukemia viral oncogene B
67844	1.02282	Up	1	Rab32	RAB32, member RAS oncogene family
14724	1.02214	Up	0.992892	Gp1bb	glycoprotein Ib, beta polypeptide
16001	1.02204	Up	0.998956	Igf1r	insulin-like growth factor I receptor
269529	1.02079	Up	0.999227	Fbxo10	F-box protein 10
329650	1.02076	Up	0.994334	Med12l	mediator complex subunit 12-like
54138	1.0205	Up	1	Atxn10	ataxin 10
140497	1.02011	Up	0.999544	AF251705	CD300C molecule 2
378460	1.01991	Up	1	Pram1	PML-RAR alpha-regulated adaptor molecule 1
75767	1.01965	Up	0.998458	Rab11fip1	RAB11 family interacting protein 1 (class I)
211673	1.01937	Up	0.999551	Arfgef1	ADP-ribosylation factor guanine nucleotide-exchange factor 1(brefeldin A-inhibited)
22323	1.01888	Up	1	Vasp	vasodilator-stimulated phosphoprotein
74116	1.01876	Up	0.999556	Pi16	peptidase inhibitor 16
100504333	1.01837	Up	1	Gm16712	predicted gene, 16712
268977	1.01792	Up	0.977771	Ltbp1	latent transforming growth factor beta binding protein 1
218454	1.01779	Up	0.999375	Lhfpl2	lipoma HMGIC fusion partner-like 2
29811	1.0174	Up	0.992261	Ndrg2	N-myc downstream regulated gene 2
622070	1.01728	Up	0.986197	Gm15133	predicted gene 15133
230379	1.0163	Up	0.993533	Acer2	alkaline ceramidase 2
100041231	1.01616	Up	0.988389	Gm3219	B-cell CLL/lymphoma 7C pseudogene
66665	1.01583	Up	0.999148	Msantd3	Myb/SANT-like DNA-binding domain containing 3
241197	1.01443	Up	0.999336	Serpinb10	serine (or cysteine) peptidase inhibitor, clade B (ovalbumin), member 10
56644	1.01412	Up	0.9988	Clec7a	C-type lectin domain family 7, member a
11490	1.01394	Up	0.999375	Adam15	a disintegrin and metallopeptidase domain 15 (metargidin)
103080	1.01335	Up	0.99085	2017-09-10	septin 10
22330	1.01309	Up	1	Vcl	vinculin
102103	1.01295	Up	1	Mtus1	mitochondrial tumor suppressor 1
20527	1.0112	Up	1	Slc2a3	solute carrier family 2 (facilitated glucose transporter), member 3
18129	1.01078	Up	0.999751	Notch2	notch 2
69806	1.01019	Up	1	Slc39a11	solute carrier family 39 (metal ion transporter), member 11
22379	1.00976	Up	0.999367	Fmnl3	formin-like 3
74185	1.00935	Up	0.999994	Gbe1	glucan (1,4-alpha-), branching enzyme 1
16784	1.00752	Up	1	Lamp2	lysosomal-associated membrane protein 2
16988	1.00713	Up	1	Lst1	leukocyte specific transcript 1
20388	1.00679	Up	0.995742	Sftpb	surfactant associated protein B
327768	1.00666	Up	0.974868	A330049N07Rik	RIKEN cDNA A330049N07 gene
67469	1.00619	Up	1	Abhd5	abhydrolase domain containing 5
17886	1.00619	Up	1	Myh9	myosin, heavy polypeptide 9, non-muscle
16068	1.00618	Up	0.999897	Il18bp	interleukin 18 binding protein
109246	1.00507	Up	0.977207	Tspan9	tetraspanin 9
22793	1.00335	Up	1	Zyx	zyxin
12982	1.00307	Up	0.999586	Csf2ra	colony stimulating factor 2 receptor, alpha, low-affinity (granulocyte-macrophage)
14782	1.00162	Up	1	Gsr	glutathione reductase
320782	1.0001	Up	1	Tmem154	transmembrane protein 154
21818	1	Up	0.992259	Tgm3	transglutaminase 3, E polypeptide
236069	1	Up	0.949025	Gm13238	carnitine deficiency-associated gene expressed in ventricle 3 pseudogene
100043772	-1	Down	0.996911	Zfp850	zinc finger protein 850
243510	-1	Down	0.998536	Ccdc142	coiled-coil domain containing 142
74682	-1	Down	0.994644	Wdr35	WD repeat domain 35
19192	-1.00085	Down	1	Psme3	proteaseome (prosome, macropain) activator subunit 3 (PA28 gamma, Ki)
192970	-1.00178	Down	1	Dhrs11	dehydrogenase/reductase (SDR family) member 11
319167	-1.00202	Down	0.99354	Hist1h2ag	histone cluster 1, H2ag
268857	-1.00203	Down	0.996276	Nlrc3	NLR family, CARD domain containing 3
77945	-1.00237	Down	0.999104	Rpgrip1	retinitis pigmentosa GTPase regulator interacting protein 1
81896	-1.00288	Down	0.999334	Ift122	intraflagellar transport 122
67242	-1.00317	Down	0.989042	Gemin6	gem (nuclear organelle) associated protein 6
72691	-1.00339	Down	0.997214	Calhm2	calcium homeostasis modulator 2
214424	-1.00427	Down	0.997366	Parp16	poly (ADP-ribose) polymerase family, member 16
22156	-1.00465	Down	0.995342	Tuft1	tuftelin 1
234695	-1.00499	Down	0.999662	Rltpr	RGD motif, leucine rich repeats, tropomodulin domain and proline-rich containing
69617	-1.00536	Down	0.999578	Pitrm1	pitrilysin metallepetidase 1
72475	-1.00559	Down	0.999998	Ssbp3	single-stranded DNA binding protein 3
71330	-1.00584	Down	0.999712	Rcbtb1	regulator of chromosome condensation (RCC1) and BTB (POZ) domain containing protein 1
101994	-1.0062	Down	0.999317	Champ1	chromosome alignment maintaining phosphoprotein 1
20557	-1.00656	Down	0.994234	Slfn3	schlafen 3
69612	-1.00732	Down	0.99978	Kansl2	KAT8 regulatory NSL complex subunit 2
320204	-1.00747	Down	0.992882	Mettl20	methyltransferase like 20
83922	-1.00749	Down	0.999315	Cep41	centrosomal protein 41
77619	-1.00755	Down	0.997935	Prelid2	PRELI domain containing 2
69634	-1.00764	Down	0.990681	Clybl	citrate lyase beta like
17865	-1.00777	Down	0.999738	Mybl2	myeloblastosis oncogene-like 2
12862	-1.00917	Down	0.994815	Cox6a2	cytochrome c oxidase subunit VIa polypeptide 2
71562	-1.00921	Down	0.997731	Afmid	arylformamidase
72630	-1.00952	Down	0.998926	Hspa12b	heat shock protein 12B
20970	-1.00975	Down	0.999306	Sdc3	syndecan 3
20499	-1.00985	Down	0.998759	Slc12a7	solute carrier family 12, member 7
268395	-1.01032	Down	0.999089	Mpg	N-methylpurine-DNA glycosylase
107271	-1.01104	Down	0.999274	Yars	tyrosyl-tRNA synthetase
631323	-1.01268	Down	0.990581	Gm12250	predicted gene 12250
15512	-1.01371	Down	0.99885	Hspa2	heat shock protein 2
18974	-1.01383	Down	0.996768	Pole2	polymerase (DNA directed), epsilon 2 (p59 subunit)
69024	-1.01404	Down	0.999707	Snx15	sorting nexin 15
228019	-1.01468	Down	0.998828	Mettl8	methyltransferase like 8
21685	-1.01523	Down	0.999103	Tef	thyrotroph embryonic factor
26889	-1.01578	Down	0.998452	Cln8	ceroid-lipofuscinosis, neuronal 8
66617	-1.01601	Down	0.999057	Ntmt1	N-terminal Xaa-Pro-Lys N-methyltransferase 1
75736	-1.01638	Down	0.998416	Bcl2l12	BCL2-like 12 (proline rich)
110198	-1.01657	Down	0.997656	Akr7a5	aldo-keto reductase family 7, member A5 (aflatoxin aldehyde reductase)
242705	-1.01704	Down	0.999646	E2f2	E2F transcription factor 2
229285	-1.01707	Down	0.998425	Spg20	spastic paraplegia 20, spartin (Troyer syndrome) homolog (human)
380840	-1.01745	Down	0.998454	Lyrm4	LYR motif containing 4
12448	-1.01785	Down	0.998927	Ccne2	cyclin E2
66701	-1.0183	Down	0.998961	Spryd4	SPRY domain containing 4
19653	-1.01898	Down	0.999605	Rbm4	RNA binding motif protein 4
380924	-1.01928	Down	0.999997	Olfm4	olfactomedin 4
208638	-1.0194	Down	0.99979	Slc25a38	solute carrier family 25, member 38
75415	-1.01996	Down	0.9935	Arhgap12	Rho GTPase activating protein 12
14579	-1.0202	Down	0.997845	Gem	GTP binding protein (gene overexpressed in skeletal muscle)
60507	-1.02036	Down	0.999086	Qtrt1	queuine tRNA-ribosyltransferase 1
69754	-1.02126	Down	0.999756	Fbxo7	F-box protein 7
67667	-1.02177	Down	0.993219	Alkbh8	alkB homolog 8, tRNA methyltransferase
320267	-1.02263	Down	0.999275	Fubp3	far upstream element (FUSE) binding protein 3
319636	-1.02316	Down	0.996585	Fsd1l	fibronectin type III and SPRY domain containing 1-like
240752	-1.02425	Down	0.998422	Pik3c2b	phosphoinositide-3-kinase, class 2, beta polypeptide
209630	-1.02498	Down	0.999274	Frmd4a	FERM domain containing 4A
195531	-1.02509	Down	0.963272	Gm13152	zinc finger protein 982
66196	-1.02546	Down	0.999245	Myo19	myosin XIX
237256	-1.02551	Down	0.999293	Zc3h12d	zinc finger CCCH type containing 12D
382207	-1.02587	Down	0.998073	Jade3	jade family PHD finger 3
68316	-1.02615	Down	0.995408	Apoo	apolipoprotein O
399510	-1.02644	Down	0.998849	Map4k5	mitogen-activated protein kinase kinase kinase kinase 5
380714	-1.02656	Down	0.998936	Rph3al	rabphilin 3A-like (without C2 domains)
100503337	-1.0271	Down	0.985956	Gm9895	predicted gene 9895
218973	-1.0273	Down	0.99958	Wdhd1	WD repeat and HMG-box DNA binding protein 1
338365	-1.02748	Down	0.975445	Slc41a2	solute carrier family 41, member 2
69706	-1.0286	Down	0.996498	Lrr1	leucine rich repeat protein 1
234413	-1.02861	Down	0.992743	Zfp961	zinc finger protein 961
26401	-1.02864	Down	0.999701	Map3k1	mitogen-activated protein kinase kinase kinase 1
320234	-1.02896	Down	0.994795	Ccdc66	coiled-coil domain containing 66
13990	-1.02952	Down	0.999342	Smarcad1	SWI/SNF-related, matrix-associated actin-dependent regulator of chromatin, subfamily a, containing DEAD/H box 1
56390	-1.0298	Down	0.999608	Sssca1	Sjogren's syndrome/scleroderma autoantigen 1 homolog (human)
12189	-1.02997	Down	0.998448	Brca1	breast cancer 1, early onset
21341	-1.03019	Down	0.998945	Taf1c	TATA-box binding protein associated factor, RNA polymerase I, C
14696	-1.03048	Down	0.995012	Gnb4	guanine nucleotide binding protein (G protein), beta 4
21406	-1.03083	Down	0.999441	Tcf12	transcription factor 12
77889	-1.03097	Down	0.99983	Lbh	limb-bud and heart
216846	-1.03292	Down	0.999813	Cntrob	centrobin, centrosomal BRCA2 interacting protein
70974	-1.03379	Down	0.999218	Pgm2l1	phosphoglucomutase 2-like 1
320827	-1.03389	Down	0.996462	C530008M17Rik	RIKEN cDNA C530008M17 gene
18754	-1.03424	Down	0.996909	Prkce	protein kinase C, epsilon
54616	-1.0347	Down	0.999585	Extl3	exostoses (multiple)-like 3
67493	-1.03472	Down	0.999765	Mettl16	methyltransferase like 16
74241	-1.03496	Down	0.99846	Chpf	chondroitin polymerizing factor
231830	-1.03518	Down	0.999668	Micall2	MICAL-like 2
72749	-1.03562	Down	0.999667	Tonsl	tonsoku-like, DNA repair protein
29806	-1.03579	Down	0.999995	Limd1	LIM domains containing 1
210172	-1.03633	Down	0.999346	Zfp526	zinc finger protein 526
330361	-1.03642	Down	0.998422	Gcfc2	GC-rich sequence DNA binding factor 2
78655	-1.03663	Down	0.999869	Eif3j1	eukaryotic translation initiation factor 3, subunit J1
13170	-1.03789	Down	0.994786	Dbp	D site albumin promoter binding protein
382014	-1.0381	Down	0.99681	Ano8	anoctamin 8
66522	-1.03827	Down	0.998006	Pgpep1	pyroglutamyl-peptidase I
140795	-1.03865	Down	0.99845	P2ry14	purinergic receptor P2Y, G-protein coupled, 14
268567	-1.03932	Down	0.999819	Tmem229b	transmembrane protein 229B
17685	-1.03953	Down	0.999474	Msh2	mutS homolog 2
12580	-1.03964	Down	0.999157	Cdkn2c	cyclin-dependent kinase inhibitor 2C (p18, inhibits CDK4)
53873	-1.04036	Down	0.999469	Ear7	eosinophil-associated, ribonuclease A family, member 7
72486	-1.04048	Down	0.997885	Rnf219	ring finger protein 219
76338	-1.04128	Down	0.999288	Rab2b	RAB2B, member RAS oncogene family
76438	-1.04184	Down	0.999148	Rftn1	raftlin lipid raft linker 1
18788	-1.04188	Down	0.997266	Serpinb2	serine (or cysteine) peptidase inhibitor, clade B, member 2
110606	-1.04249	Down	0.998026	Fntb	farnesyltransferase, CAAX box, beta
320685	-1.04399	Down	0.994072	Dctd	dCMP deaminase
106200	-1.04533	Down	0.999802	Txndc11	thioredoxin domain containing 11
59035	-1.04644	Down	0.99995	Carm1	coactivator-associated arginine methyltransferase 1
320466	-1.04652	Down	0.999286	A230103J11Rik	RIKEN cDNA A230103J11 gene
69499	-1.04746	Down	0.998882	Tsr2	TSR2 20S rRNA accumulation
233274	-1.04827	Down	0.99781	Siglech	sialic acid binding Ig-like lectin H
74192	-1.04883	Down	0.999782	Arpc5l	actin related protein 2/3 complex, subunit 5-like
66333	-1.04906	Down	0.984437	Aqp11	aquaporin 11
53310	-1.04962	Down	0.997514	Dlg3	discs, large homolog 3 (Drosophila)
210009	-1.0503	Down	0.998433	Mtrr	5-methyltetrahydrofolate-homocysteine methyltransferase reductase
215512	-1.05069	Down	1	Fam117a	family with sequence similarity 117, member A
112418	-1.05115	Down	0.993987	1700102P08Rik	RIKEN cDNA 1700102P08 gene
18020	-1.05133	Down	0.99939	Nfatc2ip	nuclear factor of activated T cells, cytoplasmic, calcineurin dependent 2 interacting protein
16149	-1.05208	Down	0.999999	Cd74	CD74 antigen (invariant polypeptide of major histocompatibility complex, class II antigen-associated)
68763	-1.0522	Down	0.999676	1110038B12Rik	RIKEN cDNA 1110038B12 gene
22390	-1.05378	Down	0.999457	Wee1	WEE 1 homolog 1 (S. pombe)
22256	-1.05401	Down	0.999667	Ung	uracil DNA glycosylase
216848	-1.05428	Down	0.999517	Chd3	chromodomain helicase DNA binding protein 3
104346	-1.05495	Down	0.998422	Gas8	growth arrest specific 8
105083	-1.05514	Down	0.999694	Pelo	pelota homolog (Drosophila)
93719	-1.05561	Down	0.999803	Ear6	eosinophil-associated, ribonuclease A family, member 6
67131	-1.05583	Down	0.999074	Acbd4	acyl-Coenzyme A binding domain containing 4
12649	-1.05593	Down	0.999172	Chek1	checkpoint kinase 1
73139	-1.05758	Down	0.997272	Cenpv	centromere protein V
100900	-1.05804	Down	0.999696	Hscb	HscB iron-sulfur cluster co-chaperone
228608	-1.05805	Down	1	Smox	spermine oxidase
22701	-1.05816	Down	0.998978	Zfp41	zinc finger protein 41
51789	-1.05895	Down	0.999948	Tnk2	tyrosine kinase, non-receptor, 2
69719	-1.05905	Down	0.999133	Cad	carbamoyl-phosphate synthetase 2, aspartate transcarbamylase, and dihydroorotase
69309	-1.05941	Down	0.989406	Slc16a13	solute carrier family 16 (monocarboxylic acid transporters), member 13
27401	-1.06016	Down	0.995268	Skp2	S-phase kinase-associated protein 2 (p45)
72400	-1.0602	Down	0.999306	Pinx1	PIN2/TERF1 interacting, telomerase inhibitor 1
68968	-1.06051	Down	0.99988	Cdan1	congenital dyserythropoietic anemia, type I (human)
17216	-1.06092	Down	1	Mcm2	minichromosome maintenance complex component 2
56306	-1.06114	Down	0.999707	Fam60a	family with sequence similarity 60, member A
71706	-1.0623	Down	0.999148	Slc46a3	solute carrier family 46, member 3
76421	-1.06333	Down	0.97244	1700028K03Rik	RIKEN cDNA 1700028K03 gene
67881	-1.06347	Down	0.999545	Mdp1	magnesium-dependent phosphatase 1
246787	-1.06348	Down	0.999178	Slc5a2	solute carrier family 5 (sodium/glucose cotransporter), member 2
30948	-1.064	Down	0.999657	Bin1	bridging integrator 1
56454	-1.06435	Down	0.99972	Aldh18a1	aldehyde dehydrogenase 18 family, member A1
70808	-1.0651	Down	0.999318	4632415L05Rik	RRS1 ribosome biogenesis regulator homolog pseudogene
73102	-1.06514	Down	0.995067	Slc22a23	solute carrier family 22, member 23
67283	-1.06604	Down	0.999716	Slc25a19	solute carrier family 25 (mitochondrial thiamine pyrophosphate carrier), member 19
65246	-1.06634	Down	0.999455	Xpo7	exportin 7
68691	-1.06734	Down	0.999289	Kansl1l	KAT8 regulatory NSL complex subunit 1-like
233189	-1.06782	Down	0.99744	Ctu1	cytosolic thiouridylase subunit 1
70573	-1.0682	Down	0.999582	Tbccd1	TBCC domain containing 1
272396	-1.06857	Down	0.994987	Tarsl2	threonyl-tRNA synthetase-like 2
227634	-1.06935	Down	0.999086	Camsap1	calmodulin regulated spectrin-associated protein 1
71131	-1.06941	Down	0.999046	Zfp689	zinc finger protein 689
76074	-1.06942	Down	0.994684	Gbp8	guanylate-binding protein 8
67429	-1.06966	Down	0.996102	Nudcd1	NudC domain containing 1
52592	-1.06974	Down	0.998539	Brms1l	breast cancer metastasis-suppressor 1-like
98956	-1.06983	Down	0.999519	Nat10	N-acetyltransferase 10
207932	-1.07039	Down	0.996426	Urb1	URB1 ribosome biogenesis 1 homolog (S. cerevisiae)
100996933	-1.07104	Down	0.99033	Lincred1	long intergenic non-protein coding RNA of erythroid differentiation 1
70024	-1.07152	Down	0.999803	Mcm10	minichromosome maintenance 10 replication initiation factor
67647	-1.07175	Down	0.999879	4930523C07Rik	RIKEN cDNA 4930523C07 gene
194590	-1.07241	Down	0.997477	Reps2	RALBP1 associated Eps domain containing protein 2
18646	-1.07262	Down	0.99126	Prf1	perforin 1 (pore forming protein)
217935	-1.07299	Down	0.987532	Wdr60	WD repeat domain 60
53325	-1.0731	Down	0.99843	Banp	BTG3 associated nuclear protein
269700	-1.07369	Down	0.999249	Gm15800	predicted gene 15800
78321	-1.07376	Down	0.995991	Ankrd23	ankyrin repeat domain 23
257635	-1.07412	Down	0.998461	Sdsl	serine dehydratase-like
17907	-1.07448	Down	0.99945	Mylpf	myosin light chain, phosphorylatable, fast skeletal muscle
238037	-1.07467	Down	0.99814	BC068281	cDNA sequence BC068281
72341	-1.07563	Down	0.998927	Elp6	elongator acetyltransferase complex subunit 6
102633673	-1.07588	Down	0.994782	Etaa1os	Ewing tumor-associated antigen 1, opposite strand
67203	-1.07671	Down	0.999633	Nde1	nudE neurodevelopment protein 1
74645	-1.07688	Down	0.999439	Fam46c	family with sequence similarity 46, member C
54484	-1.07696	Down	1	Mkrn1	makorin, ring finger protein, 1
101612	-1.07698	Down	0.99916	Grwd1	glutamate-rich WD repeat containing 1
70012	-1.07752	Down	0.999279	Cep85	centrosomal protein 85
230119	-1.07817	Down	0.999331	Zbtb5	zinc finger and BTB domain containing 5
435145	-1.07864	Down	0.998226	Shisa8	shisa family member 8
387565	-1.07977	Down	0.997306	Cd300c	CD300C molecule
213539	-1.08001	Down	0.999338	Bag2	BCL2-associated athanogene 2
66966	-1.08001	Down	0.998926	Trit1	tRNA isopentenyltransferase 1
208922	-1.08062	Down	0.998945	Cpeb3	cytoplasmic polyadenylation element binding protein 3
71968	-1.08319	Down	0.999738	Wdr73	WD repeat domain 73
241627	-1.08358	Down	0.99926	Wdr76	WD repeat domain 76
72807	-1.0839	Down	0.99792	Zfp429	zinc finger protein 429
12159	-1.08529	Down	0.998826	Bmp4	bone morphogenetic protein 4
74600	-1.08565	Down	0.997628	Mrpl47	mitochondrial ribosomal protein L47
319653	-1.08618	Down	0.989707	Slc25a40	solute carrier family 25, member 40
633640	-1.08638	Down	0.994455	Gm7120	transmembrane protein 267
83436	-1.08721	Down	0.99972	Plekha2	pleckstrin homology domain-containing, family A (phosphoinositide binding specific) member 2
14026	-1.0875	Down	0.999812	Evl	Ena-vasodilator stimulated phosphoprotein
55991	-1.08878	Down	0.99962	Panx1	pannexin 1
70873	-1.08884	Down	0.99957	Cnbd2	cyclic nucleotide binding domain containing 2
12449	-1.08913	Down	0.999444	Ccnf	cyclin F
26465	-1.08962	Down	0.999826	Zfp146	zinc finger protein 146
11423	-1.09072	Down	0.999813	Ache	acetylcholinesterase
107321	-1.09076	Down	0.999585	Lpxn	leupaxin
72317	-1.09168	Down	0.980192	Asb17os	ankyrin repeat and SOCS box-containing 17, opposite strand
226751	-1.09196	Down	0.99901	Cdc42bpa	CDC42 binding protein kinase alpha
14388	-1.09391	Down	0.998668	Gab1	growth factor receptor bound protein 2-associated protein 1
226519	-1.0945	Down	0.999298	Lamc1	laminin, gamma 1
18263	-1.09479	Down	1	Odc1	ornithine decarboxylase, structural 1
217732	-1.0969	Down	0.999816	Cipc	CLOCK interacting protein, circadian
70218	-1.09748	Down	0.999999	Kif18b	kinesin family member 18B
68255	-1.0976	Down	0.998906	Tmem86b	transmembrane protein 86B
233826	-1.09805	Down	0.999493	Palb2	partner and localizer of BRCA2
12144	-1.09808	Down	0.999291	Blm	Bloom syndrome, RecQ helicase-like
52864	-1.09884	Down	0.9998	Slx4	SLX4 structure-specific endonuclease subunit homolog (S. cerevisiae)
14766	-1.0991	Down	0.999015	Adgrg1	adhesion G protein-coupled receptor G1
231004	-1.09943	Down	0.999356	Samd11	sterile alpha motif domain containing 11
76594	-1.09997	Down	0.995331	Dnajc18	DnaJ heat shock protein family (Hsp40) member C18
22228	-1.10055	Down	1	Ucp2	uncoupling protein 2 (mitochondrial, proton carrier)
100039796	-1.10089	Down	0.996857	Tgtp2	T cell specific GTPase 2
21778	-1.10156	Down	0.999417	Tex9	testis expressed gene 9
270076	-1.10194	Down	0.999819	Gcdh	glutaryl-Coenzyme A dehydrogenase
104394	-1.10213	Down	1	E2f4	E2F transcription factor 4
217331	-1.10239	Down	0.999796	Unk	unkempt family zinc finger
56018	-1.10248	Down	1	Stard10	START domain containing 10
27280	-1.10309	Down	0.987588	Phlda3	pleckstrin homology like domain, family A, member 3
14872	-1.10488	Down	0.999808	Gstt2	glutathione S-transferase, theta 2
216151	-1.10524	Down	0.999328	Polrmt	polymerase (RNA) mitochondrial (DNA directed)
234358	-1.10535	Down	0.998448	Zfp930	zinc finger protein 930
75687	-1.10668	Down	0.99981	Fam65a	family with sequence similarity 65, member A
100113398	-1.10798	Down	0.998921	Adat3	adenosine deaminase, tRNA-specific 3
233280	-1.10814	Down	0.991451	Nipa1	non imprinted in Prader-Willi/Angelman syndrome 1 homolog (human)
67177	-1.10847	Down	1	Cdt1	chromatin licensing and DNA replication factor 1
381066	-1.10962	Down	0.982274	Zfp948	zinc finger protein 948
624855	-1.10975	Down	0.978413	Cks1brt	CDC28 protein kinase 1b, retrogene
50765	-1.11005	Down	0.998196	Tfr2	transferrin receptor 2
69482	-1.11005	Down	0.999776	Nup35	nucleoporin 35
59028	-1.11033	Down	0.99958	Rcl1	RNA terminal phosphate cyclase-like 1
15950	-1.11191	Down	0.999998	Ifi203	interferon activated gene 203
268706	-1.11256	Down	0.999599	Slc38a9	solute carrier family 38, member 9
244650	-1.11266	Down	0.997955	Phlpp2	PH domain and leucine rich repeat protein phosphatase 2
407786	-1.11326	Down	0.996181	Taf9b	TATA-box binding protein associated factor 9B
382034	-1.1138	Down	0.999992	Gse1	genetic suppressor element 1, coiled-coil protein
72155	-1.11534	Down	0.999636	Cenpn	centromere protein N
623474	-1.11548	Down	0.996576	Rad54b	RAD54 homolog B (S. cerevisiae)
12337	-1.11717	Down	0.999347	Capn5	calpain 5
68385	-1.1178	Down	0.996295	Tlcd1	TLC domain containing 1
242248	-1.1182	Down	0.999088	Bank1	B cell scaffold protein with ankyrin repeats 1
240066	-1.11864	Down	0.99665	Zfp870	zinc finger protein 870
194952	-1.11892	Down	0.999335	Jmjd4	jumonji domain containing 4
66209	-1.12007	Down	0.999453	Inip	INTS3 and NABP interacting protein
14961	-1.12078	Down	0.999839	H2-Ab1	histocompatibility 2, class II antigen A, beta 1
71151	-1.12199	Down	0.996698	Eri2	exoribonuclease 2
103711	-1.12206	Down	0.999527	Pnpo	pyridoxine 5'-phosphate oxidase
235469	-1.12217	Down	0.999568	Zfp280d	zinc finger protein 280D
66559	-1.12227	Down	0.999633	Metap1d	methionyl aminopeptidase type 1D (mitochondrial)
415115	-1.12254	Down	0.995293	Neurl2	neuralized E3 ubiquitin protein ligase 2
100271841	-1.12286	Down	0.988754	Uckl1os	uridine-cytidine kinase 1-like 1, opposite strand
12812	-1.12297	Down	0.997961	Coil	coilin
77766	-1.12365	Down	0.999247	Elp4	elongator acetyltransferase complex subunit 4
20364	-1.12365	Down	1	Sepw1	selenoprotein W, muscle 1
67286	-1.12374	Down	0.999238	Ift22	intraflagellar transport 22
17688	-1.12387	Down	0.999764	Msh6	mutS homolog 6
209357	-1.12479	Down	0.998729	Gtf2h3	general transcription factor IIH, polypeptide 3
320407	-1.12604	Down	0.997983	Klri2	killer cell lectin-like receptor family I member 2
57753	-1.12653	Down	0.999585	Noc3l	NOC3 like DNA replication regulator
233056	-1.12669	Down	0.998428	Zfp790	zinc finger protein 790
74015	-1.12701	Down	1	Fcho1	FCH domain only 1
14528	-1.1276	Down	0.999996	Gch1	GTP cyclohydrolase 1
80905	-1.12783	Down	0.999574	Polh	polymerase (DNA directed), eta (RAD 30 related)
68472	-1.1295	Down	0.98802	Tmem126b	transmembrane protein 126B
232879	-1.13015	Down	0.999316	Zbtb45	zinc finger and BTB domain containing 45
170763	-1.13151	Down	0.999247	Zfp87	zinc finger protein 87
12769	-1.13259	Down	0.993944	Ccr9	chemokine (C-C motif) receptor 9
231327	-1.13288	Down	0.999325	Ppat	phosphoribosyl pyrophosphate amidotransferase
264895	-1.1333	Down	0.999522	Acsf2	acyl-CoA synthetase family member 2
225845	-1.13346	Down	0.998422	Pla2g16	phospholipase A2, group XVI
56367	-1.13391	Down	0.999051	Scoc	short coiled-coil protein
74080	-1.13513	Down	0.999312	Nmnat3	nicotinamide nucleotide adenylyltransferase 3
170439	-1.13531	Down	0.998782	Elovl6	ELOVL family member 6, elongation of long chain fatty acids (yeast)
228852	-1.13556	Down	0.999471	Ppp1r16b	protein phosphatase 1, regulatory (inhibitor) subunit 16B
18005	-1.13654	Down	0.999838	Nek2	NIMA (never in mitosis gene a)-related expressed kinase 2
26462	-1.13703	Down	0.999192	Txnrd2	thioredoxin reductase 2
328099	-1.13771	Down	0.999709	Prps1l3	phosphoribosyl pyrophosphate synthetase 1-like 3
319352	-1.13833	Down	0.994843	Pianp	PILR alpha associated neural protein
16570	-1.13873	Down	0.999183	Kif3c	kinesin family member 3C
214254	-1.13898	Down	0.999346	Nudt15	nudix (nucleoside diphosphate linked moiety X)-type motif 15
433956	-1.13945	Down	0.999722	Dnaaf5	dynein, axonemal assembly factor 5
17193	-1.14054	Down	0.999661	Mbd4	methyl-CpG binding domain protein 4
170787	-1.14075	Down	0.99958	Hdac10	histone deacetylase 10
19358	-1.14081	Down	0.99993	Rad23a	RAD23 homolog A, nucleotide excision repair protein
56441	-1.14112	Down	0.999739	Nat6	N-acetyltransferase 6
12153	-1.14192	Down	0.998336	Bmp1	bone morphogenetic protein 1
71934	-1.14349	Down	0.997816	Car13	carbonic anhydrase 13
30947	-1.14384	Down	0.99418	Adat1	adenosine deaminase, tRNA-specific 1
208691	-1.14418	Down	0.991003	Eif5a2	eukaryotic translation initiation factor 5A2
226169	-1.1458	Down	0.999591	Pprc1	peroxisome proliferative activated receptor, gamma, coactivator-related 1
75255	-1.14599	Down	0.999889	4930562F07Rik	RIKEN cDNA 4930562F07 gene
70059	-1.14678	Down	0.996918	Degs2	delta(4)-desaturase, sphingolipid 2
73680	-1.14708	Down	0.999141	Zbtb8a	zinc finger and BTB domain containing 8a
66985	-1.14724	Down	0.998431	Rassf7	Ras association (RalGDS/AF-6) domain family (N-terminal) member 7
11545	-1.14759	Down	1	Parp1	poly (ADP-ribose) polymerase family, member 1
15018	-1.1481	Down	0.996482	H2-Q7	histocompatibility 2, Q region locus 7
19731	-1.14829	Down	0.999467	Rgl1	ral guanine nucleotide dissociation stimulator,-like 1
17444	-1.14902	Down	0.999799	Grap2	GRB2-related adaptor protein 2
60441	-1.14941	Down	0.999901	Mrpl38	mitochondrial ribosomal protein L38
78833	-1.15015	Down	0.998926	Gins3	GINS complex subunit 3 (Psf3 homolog)
503550	-1.15068	Down	0.999304	Klri1	killer cell lectin-like receptor family I member 1
79565	-1.15168	Down	0.992009	Wbscr27	Williams Beuren syndrome chromosome region 27 (human)
207952	-1.152	Down	0.999737	Klhl25	kelch-like 25
230935	-1.1521	Down	0.999544	Dnajc11	DnaJ heat shock protein family (Hsp40) member C11
22697	-1.15263	Down	0.999271	Zscan21	zinc finger and SCAN domain containing 21
98432	-1.15263	Down	0.999681	Phlpp1	PH domain and leucine rich repeat protein phosphatase 1
211135	-1.15335	Down	0.996372	D130040H23Rik	RIKEN cDNA D130040H23 gene
269582	-1.15357	Down	0.999815	Clspn	claspin
666704	-1.15395	Down	1	Samd1	sterile alpha motif domain containing 1
20744	-1.15413	Down	0.999548	Strbp	spermatid perinuclear RNA binding protein
101197	-1.15803	Down	0.998919	Zfp956	zinc finger protein 956
14287	-1.15936	Down	0.999109	Fpgs	folylpolyglutamyl synthetase
108672	-1.16028	Down	0.997737	Zdhhc15	zinc finger, DHHC domain containing 15
50785	-1.1621	Down	0.999787	Hs6st1	heparan sulfate 6-O-sulfotransferase 1
80915	-1.16263	Down	0.999333	Dusp12	dual specificity phosphatase 12
66126	-1.1627	Down	0.999999	Elof1	ELF1 homolog, elongation factor 1
72080	-1.16334	Down	0.999337	Sapcd2	suppressor APC domain containing 2
73894	-1.16412	Down	0.995557	4930414N06Rik	RIKEN cDNA 4930414N06 gene
212439	-1.16612	Down	0.996496	AA986860	expressed sequence AA986860
11861	-1.16679	Down	0.999602	Arl4a	ADP-ribosylation factor-like 4A
12359	-1.16737	Down	0.999867	Cat	catalase
171486	-1.16993	Down	0.999565	Cd99l2	CD99 antigen-like 2
108052	-1.17328	Down	0.999629	Slc14a1	solute carrier family 14 (urea transporter), member 1
20728	-1.17377	Down	0.994536	Spic	Spi-C transcription factor (Spi-1/PU.1 related)
230721	-1.17453	Down	1	Pabpc4	poly(A) binding protein, cytoplasmic 4
66664	-1.175	Down	0.999195	Tmem41a	transmembrane protein 41a
13549	-1.17504	Down	0.999781	Dyrk1b	dual-specificity tyrosine-(Y)-phosphorylation regulated kinase 1b
66128	-1.17558	Down	0.999657	Mrps36	mitochondrial ribosomal protein S36
52666	-1.17562	Down	0.976619	Arhgef25	Rho guanine nucleotide exchange factor (GEF) 25
17203	-1.17565	Down	0.978337	Mc5r	melanocortin 5 receptor
19377	-1.17631	Down	0.999705	Rai1	retinoic acid induced 1
50722	-1.17679	Down	0.999299	Dkkl1	dickkopf-like 1
57432	-1.17729	Down	0.994875	Zc3h8	zinc finger CCCH type containing 8
228769	-1.17729	Down	0.999701	Psmf1	proteasome (prosome, macropain) inhibitor subunit 1
23969	-1.17735	Down	0.983815	Pacsin1	protein kinase C and casein kinase substrate in neurons 1
71446	-1.17763	Down	0.999239	Wrb	tryptophan rich basic protein
108655	-1.17763	Down	0.999498	Foxp1	forkhead box P1
77832	-1.17862	Down	0.9997	Tchp	trichoplein, keratin filament binding
217125	-1.179	Down	0.999758	Samd14	sterile alpha motif domain containing 14
208650	-1.1799	Down	0.999815	Cblb	Casitas B-lineage lymphoma b
75580	-1.18014	Down	0.99926	Zbtb4	zinc finger and BTB domain containing 4
233893	-1.18184	Down	0.976062	Zfp764	zinc finger protein 764
194268	-1.18186	Down	0.997859	9930104L06Rik	RIKEN cDNA 9930104L06 gene
74147	-1.18194	Down	0.998713	Ehhadh	enoyl-Coenzyme A, hydratase/3-hydroxyacyl Coenzyme A dehydrogenase
269614	-1.1824	Down	0.999999	Pank4	pantothenate kinase 4
211556	-1.18611	Down	0.999698	Ap1ar	adaptor-related protein complex 1 associated regulatory protein
12480	-1.18627	Down	0.993751	Cd1d2	CD1d2 antigen
66972	-1.18829	Down	0.999835	Slc25a23	solute carrier family 25 (mitochondrial carrier; phosphate carrier), member 23
621239	-1.18848	Down	0.995917	Nhlrc4	NHL repeat containing 4
191578	-1.18856	Down	0.999127	Helq	helicase, POLQ-like
21416	-1.18897	Down	0.998047	Tcf7l2	transcription factor 7 like 2, T cell specific, HMG box
228607	-1.18919	Down	0.999439	Mavs	mitochondrial antiviral signaling protein
110168	-1.19007	Down	0.998807	Gpr18	G protein-coupled receptor 18
230125	-1.19017	Down	0.999818	Slc25a51	solute carrier family 25, member 51
232984	-1.19147	Down	0.99951	B3gnt8	UDP-GlcNAc:betaGal beta-1,3-N-acetylglucosaminyltransferase 8
232023	-1.19177	Down	0.999628	Vopp1	vesicular, overexpressed in cancer, prosurvival protein 1
101187	-1.1919	Down	0.999233	Parp11	poly (ADP-ribose) polymerase family, member 11
140721	-1.19236	Down	0.99935	Caskin2	CASK-interacting protein 2
12035	-1.19329	Down	0.996584	Bcat1	branched chain aminotransferase 1, cytosolic
269587	-1.19569	Down	1	Epb41	erythrocyte membrane protein band 4.1
231834	-1.19748	Down	0.999095	Snx8	sorting nexin 8
72658	-1.19773	Down	0.999439	2700097O09Rik	RIKEN cDNA 2700097O09 gene
79456	-1.19782	Down	0.999379	Recql4	RecQ protein-like 4
72275	-1.19909	Down	0.957171	2200002D01Rik	RIKEN cDNA 2200002D01 gene
233913	-1.1994	Down	0.999693	BC017158	cDNA sequence BC017158
67728	-1.20017	Down	0.999214	Dph2	DPH2 homolog
56222	-1.20034	Down	0.999638	Cited4	Cbp/p300-interacting transactivator, with Glu/Asp-rich carboxy-terminal domain, 4
20498	-1.20115	Down	0.999586	Slc12a4	solute carrier family 12, member 4
494448	-1.2015	Down	0.999718	Cbx6	chromobox 6
26919	-1.20184	Down	0.99951	Zfp346	zinc finger protein 346
58185	-1.20198	Down	0.999692	Rsad2	radical S-adenosyl methionine domain containing 2
72480	-1.20211	Down	0.999287	Tspyl4	TSPY-like 4
108156	-1.20235	Down	0.999582	Mthfd1	methylenetetrahydrofolate dehydrogenase (NADP+ dependent), methenyltetrahydrofolate cyclohydrolase, formyltetrahydrofolate synthase
54357	-1.20322	Down	0.99966	Epb41l4b	erythrocyte membrane protein band 4.1 like 4b
76630	-1.20374	Down	0.999623	Stambpl1	STAM binding protein like 1
67712	-1.20401	Down	0.999387	Slc25a37	solute carrier family 25, member 37
101056408	-1.20402	Down	0.99663	Gm15816	predicted gene 15816
71994	-1.20536	Down	0.999821	Cnn3	calponin 3, acidic
17059	-1.20558	Down	0.997979	Klrb1c	killer cell lectin-like receptor subfamily B member 1C
84585	-1.20575	Down	0.999819	Rnf123	ring finger protein 123
83672	-1.20748	Down	0.994796	Sytl3	synaptotagmin-like 3
328162	-1.20772	Down	0.999577	Trmt61a	tRNA methyltransferase 61A
100503120	-1.20783	Down	0.999491	A930006K02Rik	RIKEN cDNA A930006K02 gene
19743	-1.20783	Down	0.999584	Rhag	Rhesus blood group-associated A glycoprotein
60530	-1.20814	Down	0.999588	Fignl1	fidgetin-like 1
66124	-1.20866	Down	0.999999	Josd2	Josephin domain containing 2
623661	-1.20934	Down	0.994705	Lipt1	lipoyltransferase 1
333193	-1.20936	Down	0.999354	Proser3	proline and serine rich 3
68051	-1.21028	Down	0.999282	Nutf2	nuclear transport factor 2
24069	-1.21077	Down	0.999784	Sufu	suppressor of fused homolog (Drosophila)
15587	-1.211	Down	0.997566	Hyal2	hyaluronoglucosaminidase 2
22719	-1.21161	Down	0.994638	Zfp61	zinc finger protein 61
18642	-1.21229	Down	0.999296	Pfkm	phosphofructokinase, muscle
102141	-1.21359	Down	0.999291	Snx25	sorting nexin 25
17876	-1.21452	Down	0.999791	Myef2	myelin basic protein expression factor 2, repressor
22698	-1.21501	Down	0.999247	Zfp39	zinc finger protein 39
14651	-1.21621	Down	0.999802	Hagh	hydroxyacyl glutathione hydrolase
233071	-1.21623	Down	0.999701	Arhgap33	Rho GTPase activating protein 33
71803	-1.21653	Down	0.998545	Slc25a18	solute carrier family 25 (mitochondrial carrier), member 18
83669	-1.21709	Down	0.999537	Wdr6	WD repeat domain 6
17913	-1.21717	Down	1	Myo1c	myosin IC
230145	-1.21804	Down	0.99982	Galnt12	UDP-N-acetyl-alpha-D-galactosamine:polypeptide N-acetylgalactosaminyltransferase 12
18987	-1.21861	Down	0.999899	Pou2f2	POU domain, class 2, transcription factor 2
68520	-1.21912	Down	0.999283	Zfyve21	zinc finger, FYVE domain containing 21
232943	-1.22013	Down	0.998917	Klc3	kinesin light chain 3
24057	-1.22053	Down	0.999152	Sh3yl1	Sh3 domain YSC-like 1
28169	-1.22064	Down	0.999427	Agpat3	1-acylglycerol-3-phosphate O-acyltransferase 3
24110	-1.22117	Down	0.99972	Usp18	ubiquitin specific peptidase 18
14056	-1.22251	Down	1	Ezh2	enhancer of zeste 2 polycomb repressive complex 2 subunit
12048	-1.22358	Down	1	Bcl2l1	BCL2-like 1
80720	-1.22422	Down	0.994753	Pbx4	pre B cell leukemia homeobox 4
71729	-1.22513	Down	0.999411	Rgs12	regulator of G-protein signaling 12
276919	-1.22666	Down	0.997717	Gemin4	gem (nuclear organelle) associated protein 4
13400	-1.22838	Down	0.998422	Dmpk	dystrophia myotonica-protein kinase
328451	-1.22888	Down	0.999984	Gm5088	poly(A)-binding protein, cytoplasmic pseudogene
18120	-1.23003	Down	0.999723	Mrpl49	mitochondrial ribosomal protein L49
171567	-1.23079	Down	0.999804	Nme7	NME/NM23 family member 7
56812	-1.23157	Down	0.999817	Dnajb2	DnaJ heat shock protein family (Hsp40) member B2
271005	-1.23217	Down	0.996681	Klhdc1	kelch domain containing 1
328329	-1.23249	Down	0.997046	Mast4	microtubule associated serine/threonine kinase family member 4
70564	-1.23254	Down	0.999784	Fam213a	family with sequence similarity 213, member A
12854	-1.23272	Down	0.975796	Cort	cortistatin
219131	-1.23275	Down	0.998921	Phf11a	PHD finger protein 11A
22158	-1.23367	Down	0.998422	Tulp3	tubby-like protein 3
100662	-1.23522	Down	0.996327	D930016D06Rik	RIKEN cDNA D930016D06 gene
56449	-1.23528	Down	1	Ybx3	Y box protein 3
100043040	-1.23529	Down	0.997425	1110002L01Rik	RIKEN cDNA 1110002L01 gene
223669	-1.23607	Down	0.999357	Zfp7	zinc finger protein 7
16818	-1.23679	Down	0.999717	Lck	lymphocyte protein tyrosine kinase
72012	-1.2383	Down	0.999427	1600020E01Rik	RIKEN cDNA 1600020E01 gene
76563	-1.23937	Down	0.999458	Qrsl1	glutaminyl-tRNA synthase (glutamine-hydrolyzing)-like 1
232337	-1.24101	Down	0.999587	Zfp637	zinc finger protein 637
11785	-1.24202	Down	0.998566	Apbb1	amyloid beta (A4) precursor protein-binding, family B, member 1
13587	-1.24342	Down	0.999707	Ear2	eosinophil-associated, ribonuclease A family, member 2
56464	-1.24356	Down	0.997452	Ctsf	cathepsin F
75747	-1.24375	Down	0.999328	Sesn3	sestrin 3
107815	-1.24415	Down	0.999055	Scml2	sex comb on midleg-like 2 (Drosophila)
21422	-1.24559	Down	0.99944	Tfcp2	transcription factor CP2
170812	-1.24598	Down	0.999106	Ahsp	alpha hemoglobin stabilizing protein
72748	-1.24738	Down	0.995892	Hdhd3	haloacid dehalogenase-like hydrolase domain containing 3
52028	-1.24758	Down	0.998108	Bbs1	Bardet-Biedl syndrome 1 (human)
74637	-1.24764	Down	0.998291	Shpk	sedoheptulokinase
317758	-1.24889	Down	0.99982	Gimap9	GTPase, IMAP family member 9
72640	-1.25005	Down	0.998946	Mex3a	mex3 RNA binding family member A
54396	-1.25036	Down	0.999462	Irgm2	immunity-related GTPase family M member 2
12096	-1.252	Down	0.991582	Bglap	bone gamma carboxyglutamate protein
78795	-1.2527	Down	0.99523	Armc9	armadillo repeat containing 9
22718	-1.25271	Down	0.998008	Zfp60	zinc finger protein 60
70315	-1.2548	Down	0.999688	Hdac8	histone deacetylase 8
68770	-1.25483	Down	0.999494	Phtf2	putative homeodomain transcription factor 2
246198	-1.25569	Down	0.999805	Mllt6	myeloid/lymphoid or mixed-lineage leukemia; translocated to, 6
66949	-1.25578	Down	0.999619	Trim59	tripartite motif-containing 59
380601	-1.25709	Down	0.998901	Fastkd5	FAST kinase domains 5
12515	-1.25812	Down	1	Cd69	CD69 antigen
69263	-1.25829	Down	0.999312	Rfc3	replication factor C (activator 1) 3
231642	-1.25883	Down	0.996064	Alkbh2	alkB homolog 2, alpha-ketoglutarate-dependent dioxygenase
233765	-1.26053	Down	0.998435	Plekha7	pleckstrin homology domain containing, family A member 7
69046	-1.26067	Down	0.999373	Isca1	iron-sulfur cluster assembly 1
77577	-1.26086	Down	0.999677	Spns3	spinster homolog 3
66570	-1.26561	Down	0.999759	Cenpm	centromere protein M
229055	-1.26661	Down	0.998131	Zbtb10	zinc finger and BTB domain containing 10
16443	-1.26666	Down	0.999787	Itsn1	intersectin 1 (SH3 domain protein 1A)
70458	-1.26721	Down	0.999537	2610318N02Rik	RIKEN cDNA 2610318N02 gene
72147	-1.26722	Down	0.999156	Zbtb46	zinc finger and BTB domain containing 46
15235	-1.2687	Down	0.997975	Mst1	macrophage stimulating 1 (hepatocyte growth factor-like)
71946	-1.26876	Down	0.999874	Endod1	endonuclease domain containing 1
16184	-1.27262	Down	0.99957	Il2ra	interleukin 2 receptor, alpha chain
67886	-1.27344	Down	0.999008	Camsap2	calmodulin regulated spectrin-associated protein family, member 2
18140	-1.27475	Down	1	Uhrf1	ubiquitin-like, containing PHD and RING finger domains, 1
241303	-1.27485	Down	0.999795	Fam78a	family with sequence similarity 78, member A
76457	-1.27531	Down	0.999506	Ccdc134	coiled-coil domain containing 134
22033	-1.27647	Down	0.999581	Traf5	TNF receptor-associated factor 5
320563	-1.2773	Down	0.998886	Islr2	immunoglobulin superfamily containing leucine-rich repeat 2
74104	-1.27781	Down	0.999776	Abcb6	ATP-binding cassette, sub-family B (MDR/TAP), member 6
13813	-1.28	Down	0.997306	Eomes	eomesodermin
73046	-1.28037	Down	0.998607	Glrx5	glutaredoxin 5
194401	-1.28083	Down	0.997892	Mical3	microtubule associated monooxygenase, calponin and LIM domain containing 3
70726	-1.28199	Down	0.965405	Angptl6	angiopoietin-like 6
100038654	-1.28234	Down	0.998181	Gm10371	predicted gene 10371
21349	-1.28363	Down	0.999544	Tal1	T cell acute lymphocytic leukemia 1
59020	-1.28408	Down	0.995848	Pdzk1	PDZ domain containing 1
109270	-1.28565	Down	0.999813	Prr5	proline rich 5 (renal)
231912	-1.28575	Down	0.998907	Katnal1	katanin p60 subunit A-like 1
231931	-1.28685	Down	0.999937	Gimap6	GTPase, IMAP family member 6
98766	-1.28765	Down	0.999999	Ubac1	ubiquitin associated domain containing 1
14048	-1.28951	Down	0.999319	Eya1	EYA transcriptional coactivator and phosphatase 1
99887	-1.29065	Down	0.994278	Tmem56	transmembrane protein 56
20667	-1.2914	Down	0.999144	Sox12	SRY (sex determining region Y)-box 12
51799	-1.29288	Down	0.999328	Rundc3a	RUN domain containing 3A
228536	-1.29311	Down	0.999674	Bahd1	bromo adjacent homology domain containing 1
12892	-1.29362	Down	0.99985	Cpox	coproporphyrinogen oxidase
56233	-1.29371	Down	1	Hdac7	histone deacetylase 7
70762	-1.29379	Down	0.999609	Dclk2	doublecortin-like kinase 2
78878	-1.29679	Down	0.999702	Ftx	Ftx transcript, Xist regulator (non-protein coding)
78500	-1.29732	Down	0.999546	1700063D05Rik	RIKEN cDNA 1700063D05 gene
116701	-1.29743	Down	0.998438	Fgfrl1	fibroblast growth factor receptor-like 1
74334	-1.29823	Down	0.998871	Ranbp10	RAN binding protein 10
66973	-1.29825	Down	0.99905	Mrps18b	mitochondrial ribosomal protein S18B
17330	-1.29828	Down	0.999979	Minpp1	multiple inositol polyphosphate histidine phosphatase 1
22775	-1.29852	Down	0.998477	Zik1	zinc finger protein interacting with K protein 1
72297	-1.29857	Down	0.994294	B3gnt3	UDP-GlcNAc:betaGal beta-1,3-N-acetylglucosaminyltransferase 3
225861	-1.30122	Down	0.997919	Snx32	sorting nexin 32
67596	-1.30291	Down	0.998928	Tespa1	thymocyte expressed, positive selection associated 1
109169	-1.30301	Down	0.993663	Igip	IgA inducing protein
224703	-1.30499	Down	0.998735	March2	membrane-associated ring finger (C3HC4) 2
215748	-1.30533	Down	0.999863	Cnksr3	Cnksr family member 3
68865	-1.30597	Down	0.99929	Arv1	ARV1 homolog, fatty acid homeostasis modulator
102060	-1.30601	Down	1	Gadd45gip1	growth arrest and DNA-damage-inducible, gamma interacting protein 1
15312	-1.30609	Down	1	Hmgn1	high mobility group nucleosomal binding domain 1
22032	-1.30765	Down	0.999689	Traf4	TNF receptor associated factor 4
67139	-1.30822	Down	0.999763	Mis12	MIS12 kinetochore complex component
12458	-1.30875	Down	0.958134	Ccr6	chemokine (C-C motif) receptor 6
74126	-1.30892	Down	1	Syvn1	synovial apoptosis inhibitor 1, synoviolin
11876	-1.30917	Down	0.997492	Artn	artemin
26940	-1.30936	Down	0.99982	Ecsit	ECSIT signalling integrator
13603	-1.30996	Down	0.998696	Opn3	opsin 3
19341	-1.31161	Down	0.99842	Rab4a	RAB4A, member RAS oncogene family
16478	-1.31211	Down	1	Jund	jun D proto-oncogene
216792	-1.31245	Down	0.999739	Iba57	IBA57 homolog, iron-sulfur cluster assembly
17863	-1.31305	Down	1	Myb	myeloblastosis oncogene
18752	-1.31456	Down	0.999333	Prkcg	protein kinase C, gamma
381236	-1.31571	Down	0.999326	Lipo1	lipase, member O3
320253	-1.31634	Down	0.998149	2017-03-03	membrane-associated ring finger (C3HC4) 3
14934	-1.3166	Down	0.999637	Gypa	glycophorin A
19072	-1.31763	Down	1	Prep	prolyl endopeptidase
78653	-1.31833	Down	1	Bola3	bolA-like 3 (E. coli)
70335	-1.31961	Down	0.994001	Reep6	receptor accessory protein 6
102443350	-1.3203	Down	0.99968	Xndc1	Xrcc1 N-terminal domain containing 1
15504	-1.3203	Down	0.998901	Dnajb3	DnaJ heat shock protein family (Hsp40) member B3
677296	-1.32045	Down	0.998041	Fcrl6	Fc receptor-like 6
76626	-1.32166	Down	0.999869	Msi2	musashi RNA-binding protein 2
381924	-1.32341	Down	0.999227	Itgad	integrin, alpha D
70645	-1.32396	Down	0.999093	Oip5	Opa interacting protein 5
16440	-1.32505	Down	0.999488	Itpr3	inositol 1,4,5-triphosphate receptor 3
140703	-1.32522	Down	0.999779	Emid1	EMI domain containing 1
68842	-1.32549	Down	0.999588	Tulp4	tubby like protein 4
67824	-1.32554	Down	0.999312	Nmral1	NmrA-like family domain containing 1
240034	-1.32789	Down	0.996194	Zfp760	zinc finger protein 760
18218	-1.32815	Down	0.998402	Dusp8	dual specificity phosphatase 8
67008	-1.3295	Down	0.999718	Yae1d1	Yae1 domain containing 1
226823	-1.32951	Down	0.999999	Kctd3	potassium channel tetramerisation domain containing 3
211389	-1.33174	Down	0.999648	Suox	sulfite oxidase
12447	-1.33697	Down	0.999777	Ccne1	cyclin E1
232906	-1.33714	Down	0.999772	Arhgap35	Rho GTPase activating protein 35
20400	-1.33742	Down	0.990843	Sh2d1a	SH2 domain containing 1A
15001	-1.33787	Down	0.999817	H2-Oa	histocompatibility 2, O region alpha locus
76832	-1.33791	Down	0.999832	Hyls1	hydrolethalus syndrome 1
68066	-1.33877	Down	0.999748	Slc25a39	solute carrier family 25, member 39
216781	-1.33975	Down	0.999403	Trim58	tripartite motif-containing 58
59093	-1.34165	Down	0.996957	Pcbp3	poly(rC) binding protein 3
107022	-1.34191	Down	0.999999	Gramd3	GRAM domain containing 3
224598	-1.34204	Down	0.992113	Zfp758	zinc finger protein 758
52065	-1.34205	Down	0.999808	Mfhas1	malignant fibrous histiocytoma amplified sequence 1
68235	-1.34465	Down	0.999564	Mturn	maturin, neural progenitor differentiation regulator homolog (Xenopus)
50492	-1.34523	Down	0.999624	Thop1	thimet oligopeptidase 1
20741	-1.3457	Down	0.999579	Sptb	spectrin beta, erythrocytic
223723	-1.34822	Down	0.99989	Ttll12	tubulin tyrosine ligase-like family, member 12
63959	-1.34924	Down	1	Slc29a1	solute carrier family 29 (nucleoside transporters), member 1
66895	-1.35072	Down	0.996989	Pxdc1	PX domain containing 1
100702	-1.35298	Down	0.995017	Gbp6	guanylate binding protein 6
67017	-1.35303	Down	0.999689	Fam210b	family with sequence similarity 210, member B
244418	-1.35334	Down	0.999275	D8Ertd82e	DNA segment, Chr 8, ERATO Doi 82, expressed
67122	-1.35497	Down	0.99649	Nrarp	Notch-regulated ankyrin repeat protein
233081	-1.35659	Down	0.988534	Ffar1	free fatty acid receptor 1
72500	-1.3566	Down	0.996081	Ier5l	immediate early response 5-like
216350	-1.35693	Down	0.999063	Tspan8	tetraspanin 8
223626	-1.35871	Down	0.999486	Them6	thioesterase superfamily member 6
100732	-1.35871	Down	0.999311	Mapre3	microtubule-associated protein, RP/EB family, member 3
68875	-1.36076	Down	0.999221	Tmcc2	transmembrane and coiled-coil domains 2
14755	-1.36152	Down	1	Pigq	phosphatidylinositol glycan anchor biosynthesis, class Q
66350	-1.36202	Down	0.999667	Pla2g12a	phospholipase A2, group XIIA
21672	-1.36316	Down	1	Prdx2	peroxiredoxin 2
106248	-1.36361	Down	0.999689	Qtrtd1	queuine tRNA-ribosyltransferase domain containing 1
237360	-1.36591	Down	0.997898	Adamts14	a disintegrin-like and metallopeptidase (reprolysin type) with thrombospondin type 1 motif, 14
74760	-1.36641	Down	0.999169	Rab3il1	RAB3A interacting protein (rabin3)-like 1
625360	-1.36673	Down	0.998569	BC147527	cDNA sequence BC147527
26429	-1.36761	Down	0.999818	Orc5	origin recognition complex, subunit 5
19159	-1.36955	Down	0.999445	Cyth3	cytohesin 3
66690	-1.37109	Down	0.999534	Tmem186	transmembrane protein 186
24083	-1.37243	Down	0.999034	Natd1	N-acetyltransferase domain containing 1
242083	-1.37419	Down	0.999263	Ppm1l	protein phosphatase 1 (formerly 2C)-like
80981	-1.3744	Down	0.998002	Arl4d	ADP-ribosylation factor-like 4D
170942	-1.37578	Down	1	Erdr1	erythroid differentiation regulator 1
56199	-1.377	Down	0.999959	Abcb10	ATP-binding cassette, sub-family B (MDR/TAP), member 10
14672	-1.3782	Down	0.999611	Gna11	guanine nucleotide binding protein, alpha 11
19725	-1.37972	Down	0.999675	Rfx2	regulatory factor X, 2 (influences HLA class II expression)
217342	-1.38211	Down	1	Ube2o	ubiquitin-conjugating enzyme E2O
19012	-1.38254	Down	0.999177	Plpp1	phospholipid phosphatase 1
22224	-1.38278	Down	1	Usp10	ubiquitin specific peptidase 10
226419	-1.38307	Down	0.999617	Dyrk3	dual-specificity tyrosine-(Y)-phosphorylation regulated kinase 3
223753	-1.3843	Down	1	Cerk	ceramide kinase
30059	-1.38858	Down	0.999653	Timm10	translocase of inner mitochondrial membrane 10
69181	-1.38904	Down	0.999478	Dyrk2	dual-specificity tyrosine-(Y)-phosphorylation regulated kinase 2
13860	-1.38995	Down	0.999694	Eps8	epidermal growth factor receptor pathway substrate 8
277978	-1.39042	Down	0.999802	Exoc3l	exocyst complex component 3-like
234407	-1.39207	Down	0.998144	Colgalt1	collagen beta(1-O)galactosyltransferase 1
17761	-1.3922	Down	0.999217	Map7	microtubule-associated protein 7
268288	-1.39232	Down	0.998929	Samd3	sterile alpha motif domain containing 3
68732	-1.39317	Down	0.998468	Lrrc16a	leucine rich repeat containing 16A
230577	-1.39448	Down	0.999779	Pars2	prolyl-tRNA synthetase (mitochondrial)(putative)
74123	-1.39558	Down	0.999993	Foxp4	forkhead box P4
68310	-1.39593	Down	0.999727	Zmym1	zinc finger, MYM domain containing 1
216363	-1.39678	Down	0.999343	Rab3ip	RAB3A interacting protein
243219	-1.39682	Down	0.999441	2900026A02Rik	RIKEN cDNA 2900026A02 gene
329513	-1.39689	Down	0.988	A730036I17Rik	RIKEN cDNA A730036I17 gene
19679	-1.39855	Down	0.999697	Pitpnm2	phosphatidylinositol transfer protein, membrane-associated 2
12531	-1.399	Down	0.997771	Cdc25b	cell division cycle 25B
73673	-1.39932	Down	0.999601	Rec114	REC114 meiotic recombination protein
73218	-1.39976	Down	1	Sppl2b	signal peptide peptidase like 2B
20586	-1.40016	Down	0.999999	Smarca4	SWI/SNF related, matrix associated, actin dependent regulator of chromatin, subfamily a, member 4
66184	-1.40075	Down	0.976682	Rps4l	ribosomal protein S4-like
19206	-1.40291	Down	0.999328	Ptch1	patched 1
15288	-1.40743	Down	0.999999	Hmbs	hydroxymethylbilane synthase
78593	-1.40948	Down	0.996206	Nrip3	nuclear receptor interacting protein 3
207175	-1.41213	Down	0.995813	Cetn4	centrin 4
211586	-1.41283	Down	0.999714	Tfdp2	transcription factor Dp 2
11433	-1.41314	Down	1	Acp5	acid phosphatase 5, tartrate resistant
19094	-1.41315	Down	0.998652	Mapk11	mitogen-activated protein kinase 11
104215	-1.41435	Down	0.99971	Rhoq	ras homolog family member Q
20910	-1.41646	Down	0.999578	Stxbp1	syntaxin binding protein 1
20739	-1.41764	Down	0.99988	Spta1	spectrin alpha, erythrocytic 1
73103	-1.4186	Down	0.994822	3110009E18Rik	RIKEN cDNA 3110009E18 gene
77827	-1.41868	Down	0.999435	Krba1	KRAB-A domain containing 1
16159	-1.41973	Down	0.999807	Il12a	interleukin 12a
12398	-1.42103	Down	0.999823	Cbfa2t3	core-binding factor, runt domain, alpha subunit 2, translocated to, 3 (human)
21334	-1.42117	Down	0.999336	Tac2	tachykinin 2
81897	-1.42137	Down	0.999281	Tlr9	toll-like receptor 9
217708	-1.4217	Down	0.999781	Lin52	lin-52 homolog (C. elegans)
18854	-1.42231	Down	0.999852	Pml	promyelocytic leukemia
67141	-1.42257	Down	1	Fbxo5	F-box protein 5
23834	-1.42326	Down	0.999447	Cdc6	cell division cycle 6
19746	-1.42334	Down	0.999358	Rhd	Rh blood group, D antigen
380855	-1.42442	Down	0.998441	Rsl1	regulator of sex limited protein 1
70026	-1.42822	Down	0.999897	Tspo2	translocator protein 2
17472	-1.42935	Down	0.999649	Gbp4	guanylate binding protein 4
338364	-1.43139	Down	0.999292	Trim65	tripartite motif-containing 65
13349	-1.4317	Down	0.999798	Ackr1	atypical chemokine receptor 1 (Duffy blood group)
235527	-1.43516	Down	0.999577	Plscr4	phospholipid scramblase 4
55927	-1.43523	Down	1	Hes6	hairy and enhancer of split 6
225884	-1.43526	Down	0.999055	BC021614	cDNA sequence BC021614
13992	-1.43588	Down	0.999192	Khdrbs3	KH domain containing, RNA binding, signal transduction associated 3
17961	-1.43663	Down	0.999587	Nat2	N-acetyltransferase 2 (arylamine N-acetyltransferase)
100764	-1.43779	Down	0.999892	Rita1	RBPJ interacting and tubulin associated 1
14664	-1.43798	Down	0.999706	Slc6a9	solute carrier family 6 (neurotransmitter transporter, glycine), member 9
66241	-1.4382	Down	0.999724	Tmem9	transmembrane protein 9
20533	-1.43971	Down	1	Slc4a1	solute carrier family 4 (anion exchanger), member 1
20528	-1.43976	Down	0.998445	Slc2a4	solute carrier family 2 (facilitated glucose transporter), member 4
79196	-1.44042	Down	0.999447	Osbpl5	oxysterol binding protein-like 5
408062	-1.44184	Down	0.998887	Zfp873	zinc finger protein 873
14460	-1.44353	Down	0.999998	Gata1	GATA binding protein 1
110385	-1.4441	Down	0.999892	Pde4c	phosphodiesterase 4C, cAMP specific
100201	-1.4454	Down	0.999584	Tmem64	transmembrane protein 64
74359	-1.44652	Down	0.99979	4931414P19Rik	RIKEN cDNA 4931414P19 gene
266645	-1.44786	Down	0.999343	Acmsd	amino carboxymuconate semialdehyde decarboxylase
57908	-1.44855	Down	0.999716	Zfp318	zinc finger protein 318
13559	-1.44855	Down	0.996482	E2f5	E2F transcription factor 5
69577	-1.44879	Down	0.99935	Fastkd3	FAST kinase domains 3
17341	-1.45156	Down	0.999777	Bhlha15	basic helix-loop-helix family, member a15
19824	-1.45171	Down	0.99958	Trim10	tripartite motif-containing 10
63828	-1.45213	Down	0.999896	Fn3k	fructosamine 3 kinase
382985	-1.45228	Down	0.999808	Rrm2b	ribonucleotide reductase M2 B (TP53 inducible)
234740	-1.455	Down	0.998958	Tmem231	transmembrane protein 231
333883	-1.45549	Down	0.998865	Cd59b	CD59b antigen
68281	-1.45615	Down	0.996506	4930430F08Rik	RIKEN cDNA 4930430F08 gene
77579	-1.45786	Down	0.999606	Myh10	myosin, heavy polypeptide 10, non-muscle
20514	-1.45933	Down	0.998321	Slc1a5	solute carrier family 1 (neutral amino acid transporter), member 5
226781	-1.45943	Down	0.992584	Slc30a10	solute carrier family 30, member 10
13828	-1.45966	Down	0.999958	Epb42	erythrocyte membrane protein band 4.2
320472	-1.46165	Down	0.999687	Ppm1e	protein phosphatase 1E (PP2C domain containing)
11733	-1.46521	Down	0.999651	Ank1	ankyrin 1, erythroid
11732	-1.46736	Down	0.999673	Ank	progressive ankylosis
229474	-1.46817	Down	0.999571	Fhdc1	FH2 domain containing 1
22637	-1.46881	Down	0.999724	Zap70	zeta-chain (TCR) associated protein kinase
12831	-1.47053	Down	0.999791	Col5a1	collagen, type V, alpha 1
110956	-1.47127	Down	1	D17H6S56E-5	DNA segment, Chr 17, human D6S56E 5
77938	-1.47148	Down	0.996355	Fam53b	family with sequence similarity 53, member B
223732	-1.4734	Down	0.999523	Ldoc1l	leucine zipper, down-regulated in cancer 1-like
78749	-1.47414	Down	0.998861	Filip1l	filamin A interacting protein 1-like
60527	-1.47709	Down	0.999846	Fads3	fatty acid desaturase 3
236899	-1.47881	Down	0.999055	Pcyt1b	phosphate cytidylyltransferase 1, choline, beta isoform
63953	-1.4792	Down	0.999497	Dusp10	dual specificity phosphatase 10
66447	-1.47964	Down	0.999411	Mgst3	microsomal glutathione S-transferase 3
74238	-1.48348	Down	0.999492	Mterf2	mitochondrial transcription termination factor 2
67216	-1.48472	Down	0.998468	Mboat2	membrane bound O-acyltransferase domain containing 2
226922	-1.48543	Down	0.998574	Kcnq5	potassium voltage-gated channel, subfamily Q, member 5
51793	-1.48794	Down	0.999105	Ddah2	dimethylarginine dimethylaminohydrolase 2
71086	-1.48852	Down	0.999825	4933412E12Rik	RIKEN cDNA 4933412E12 gene
223752	-1.48878	Down	0.99982	Gramd4	GRAM domain containing 4
109978	-1.48973	Down	0.998554	Art4	ADP-ribosyltransferase 4
74480	-1.49173	Down	0.999262	Samd4	sterile alpha motif domain containing 4
11641	-1.49341	Down	0.998844	Akap2	A kinase (PRKA) anchor protein 2
22717	-1.49533	Down	0.998447	Zfp59	zinc finger protein 59
11443	-1.4958	Down	0.999885	Chrnb1	cholinergic receptor, nicotinic, beta polypeptide 1 (muscle)
192190	-1.49649	Down	0.997936	Pkhd1l1	polycystic kidney and hepatic disease 1-like 1
12491	-1.49677	Down	0.999829	Cd36	CD36 antigen
70481	-1.49803	Down	0.998455	Pnma1	paraneoplastic antigen MA1
13586	-1.49985	Down	0.999488	Ear1	eosinophil-associated, ribonuclease A family, member 1
22325	-1.50031	Down	0.99989	Vav2	vav 2 oncogene
78369	-1.50032	Down	0.999627	Icam4	intercellular adhesion molecule 4, Landsteiner-Wiener blood group
20411	-1.50399	Down	0.999344	Sorbs1	sorbin and SH3 domain containing 1
320845	-1.50542	Down	0.994928	A230056P14Rik	RIKEN cDNA A230056P14 gene
105439	-1.50559	Down	0.999724	Slain1	SLAIN motif family, member 1
72315	-1.50632	Down	0.991424	Ccdc74a	coiled-coil domain containing 74A
27388	-1.50672	Down	0.999731	Ptdss2	phosphatidylserine synthase 2
20187	-1.50785	Down	0.999578	Ryk	receptor-like tyrosine kinase
338368	-1.50895	Down	0.999495	Fam109b	family with sequence similarity 109, member B
243834	-1.50956	Down	0.999715	Zfp324	zinc finger protein 324
71591	-1.50998	Down	0.999702	Zfp251	zinc finger protein 251
380608	-1.51068	Down	0.999463	Tagap1	T cell activation GTPase activating protein 1
233016	-1.51158	Down	1	Blvrb	biliverdin reductase B (flavin reductase (NADPH))
14025	-1.51235	Down	1	Bcl11a	B cell CLL/lymphoma 11A (zinc finger protein)
68337	-1.51289	Down	0.999659	Crip2	cysteine rich protein 2
71683	-1.51536	Down	1	Gypc	glycophorin C
70807	-1.51655	Down	0.999754	Arrdc2	arrestin domain containing 2
270118	-1.51763	Down	0.99972	Maml2	mastermind like 2 (Drosophila)
18174	-1.51971	Down	0.999525	Slc11a2	solute carrier family 11 (proton-coupled divalent metal ion transporters), member 2
243655	-1.51978	Down	0.99844	Klre1	killer cell lectin-like receptor family E member 1
12192	-1.52197	Down	1	Zfp36l1	zinc finger protein 36, C3H type-like 1
223267	-1.5221	Down	0.999337	Ggact	gamma-glutamylamine cyclotransferase
12234	-1.52307	Down	0.999716	Btrc	beta-transducin repeat containing protein
57255	-1.52328	Down	0.999647	Cldn13	claudin 13
12349	-1.52373	Down	0.998919	Car2	carbonic anhydrase 2
22276	-1.52391	Down	0.999825	Uros	uroporphyrinogen III synthase
631037	-1.52455	Down	0.999299	Cyp4b1-ps2	cytochrome P450, family 4, subfamily b, polypeptide 1, pseudogene 2
20617	-1.52648	Down	0.9999	Snca	synuclein, alpha
18670	-1.52709	Down	0.999778	Abcb4	ATP-binding cassette, sub-family B (MDR/TAP), member 4
108723	-1.52731	Down	0.999767	Card11	caspase recruitment domain family, member 11
227522	-1.52732	Down	0.995616	Rpp38	ribonuclease P/MRP 38 subunit
15208	-1.52763	Down	0.978777	Hes5	hairy and enhancer of split 5 (Drosophila)
11519	-1.5278	Down	0.999629	Add2	adducin 2 (beta)
20501	-1.52876	Down	1	Slc16a1	solute carrier family 16 (monocarboxylic acid transporters), member 1
18645	-1.52921	Down	0.998795	Pfn2	profilin 2
381126	-1.52942	Down	0.998935	Garem	GRB2 associated, regulator of MAPK1
12408	-1.53017	Down	0.999632	Cbr1	carbonyl reductase 1
319162	-1.53161	Down	1	Hist3h2a	histone cluster 3, H2a
69440	-1.53398	Down	0.999677	Dennd6b	DENN/MADD domain containing 6B
14375	-1.53516	Down	1	Xrcc6	X-ray repair complementing defective repair in Chinese hamster cells 6
50997	-1.53958	Down	0.999552	Mpp2	membrane protein, palmitoylated 2 (MAGUK p55 subfamily member 2)
78177	-1.5449	Down	0.998551	Ninl	ninein-like
236727	-1.54608	Down	0.997944	Slc9a7	solute carrier family 9 (sodium/hydrogen exchanger), member 7
75985	-1.54688	Down	0.999648	Rab30	RAB30, member RAS oncogene family
414125	-1.54709	Down	0.999332	F830002L21Rik	RIKEN cDNA F830002L21 gene
69191	-1.54806	Down	0.999262	Pdia2	protein disulfide isomerase associated 2
14866	-1.55229	Down	0.999869	Gstm5	glutathione S-transferase, mu 5
105298	-1.55238	Down	0.998778	Epdr1	ependymin related protein 1 (zebrafish)
21673	-1.55494	Down	0.999742	Dntt	deoxynucleotidyltransferase, terminal
236573	-1.5553	Down	0.99977	Gbp9	guanylate-binding protein 9
70997	-1.557	Down	0.999222	Spef1	sperm flagellar 1
71726	-1.559	Down	0.994248	Smug1	single-strand selective monofunctional uracil DNA glycosylase
236312	-1.56102	Down	0.999997	Pyhin1	pyrin and HIN domain family, member 1
57444	-1.56249	Down	1	Isg20	interferon-stimulated protein
192194	-1.56453	Down	0.999538	Btnl10	butyrophilin-like 10
78303	-1.56478	Down	0.999583	Hist3h2ba	histone cluster 3, H2ba
74100	-1.5654	Down	0.99842	Arpp21	cyclic AMP-regulated phosphoprotein, 21
333670	-1.56833	Down	0.999847	Gm867	predicted gene 867
68166	-1.56839	Down	0.999871	Spire1	spire homolog 1 (Drosophila)
12550	-1.56895	Down	0.999847	Cdh1	cadherin 1
72401	-1.57501	Down	1	Slc43a1	solute carrier family 43, member 1
23925	-1.57593	Down	1	Kel	Kell blood group
15983	-1.57686	Down	0.998793	Ifrd2	interferon-related developmental regulator 2
239083	-1.57843	Down	0.985661	Ccnb1ip1	cyclin B1 interacting protein 1
102636620	-1.57967	Down	0.999693	Gm15326	predicted gene 15326
14629	-1.58061	Down	1	Gclc	glutamate-cysteine ligase, catalytic subunit
74753	-1.58061	Down	0.999164	Trmo	tRNA methyltransferase O
331524	-1.58074	Down	0.999575	Xkrx	X-linked Kx blood group related, X-linked
11303	-1.58109	Down	0.99921	Abca1	ATP-binding cassette, sub-family A (ABC1), member 1
67260	-1.58147	Down	0.999578	Cers4	ceramide synthase 4
22761	-1.58635	Down	0.99775	Zfpm1	zinc finger protein, multitype 1
18769	-1.58701	Down	1	Pkig	protein kinase inhibitor, gamma
68738	-1.58826	Down	0.999995	Acss1	acyl-CoA synthetase short-chain family member 1
237890	-1.58847	Down	0.999658	Slfn14	schlafen 14
22785	-1.58869	Down	0.999517	Slc30a4	solute carrier family 30 (zinc transporter), member 4
108900	-1.58902	Down	0.999482	Fam72a	family with sequence similarity 72, member A
108154	-1.59177	Down	0.999548	Adamts6	a disintegrin-like and metallopeptidase (reprolysin type) with thrombospondin type 1 motif, 6
17427	-1.59244	Down	0.999749	Mns1	meiosis-specific nuclear structural protein 1
20679	-1.59502	Down	0.999717	Sox6	SRY (sex determining region Y)-box 6
68428	-1.59586	Down	0.999997	Steap3	STEAP family member 3
13829	-1.59842	Down	1	Dmtn	dematin actin binding protein
216635	-1.60063	Down	0.996993	Hbq1a	hemoglobin, theta 1A
67815	-1.60838	Down	0.999713	Sec14l2	SEC14-like lipid binding 2
272790	-1.60905	Down	0.99935	Magee2	melanoma antigen, family E, 2
381148	-1.60968	Down	0.999581	Prob1	proline rich basic protein 1
11647	-1.60979	Down	0.999339	Alpl	alkaline phosphatase, liver/bone/kidney
104383	-1.61408	Down	0.999833	Rcor2	REST corepressor 2
170772	-1.61684	Down	1	Glcci1	glucocorticoid induced transcript 1
79221	-1.61799	Down	0.999664	Hdac9	histone deacetylase 9
317757	-1.62065	Down	0.998182	Gimap5	GTPase, IMAP family member 5
212980	-1.62288	Down	0.999464	Slc45a3	solute carrier family 45, member 3
433940	-1.62315	Down	0.994335	Fam222a	family with sequence similarity 222, member A
73991	-1.62492	Down	0.999544	Atl1	atlastin GTPase 1
66569	-1.62492	Down	0.999811	Gdpd1	glycerophosphodiester phosphodiesterase domain containing 1
73363	-1.62696	Down	0.996165	1700056E22Rik	RIKEN cDNA 1700056E22 gene
17025	-1.6302	Down	0.999075	Alad	aminolevulinate, delta-, dehydratase
14860	-1.63077	Down	0.999773	Gsta4	glutathione S-transferase, alpha 4
74476	-1.634	Down	0.99886	4933439C10Rik	RIKEN cDNA 4933439C10 gene
54125	-1.63536	Down	1	Polm	polymerase (DNA directed), mu
57913	-1.63853	Down	0.999818	Pidd1	p53 induced death domain protein 1
14151	-1.6442	Down	0.996017	Fech	ferrochelatase
232670	-1.64538	Down	1	Tspan33	tetraspanin 33
11826	-1.64568	Down	1	Aqp1	aquaporin 1
20362	-1.64712	Down	0.999613	2017-09-08	septin 8
18715	-1.64733	Down	0.999999	Pim2	proviral integration site 2
20612	-1.64962	Down	0.997798	Siglec1	sialic acid binding Ig-like lectin 1, sialoadhesin
93737	-1.65303	Down	0.999525	Pard6g	par-6 family cell polarity regulator gamma
72361	-1.65387	Down	0.999631	Ces2g	carboxylesterase 2G
225608	-1.65474	Down	0.99961	Sh3tc2	SH3 domain and tetratricopeptide repeats 2
67182	-1.65708	Down	0.999804	Pdzk1ip1	PDZK1 interacting protein 1
338351	-1.65954	Down	0.999508	Akap17b	A kinase (PRKA) anchor protein 17B
77727	-1.65975	Down	0.999355	6030468B19Rik	RIKEN cDNA 6030468B19 gene
16534	-1.66191	Down	1	Kcnn4	potassium intermediate/small conductance calcium-activated channel, subfamily N, member 4
67900	-1.66328	Down	0.999632	Mtfp1	mitochondrial fission process 1
208154	-1.66373	Down	1	Btla	B and T lymphocyte associated
286942	-1.6639	Down	0.999441	Kif19a	kinesin family member 19A
78252	-1.66503	Down	0.999632	Nxpe2	neurexophilin and PC-esterase domain family, member 2
231724	-1.666	Down	0.995666	Rad9b	RAD9 checkpoint clamp component B
19057	-1.66911	Down	0.999627	Ppp3cc	protein phosphatase 3, catalytic subunit, gamma isoform
109344	-1.67213	Down	0.999779	E130215H24Rik	RIKEN cDNA E130215H24 gene
53885	-1.67624	Down	0.999578	Nphp1	nephronophthisis 1 (juvenile) homolog (human)
27028	-1.67972	Down	0.999941	Ermap	erythroblast membrane-associated protein
12585	-1.68049	Down	1	Cdr2	cerebellar degeneration-related 2
330189	-1.68075	Down	0.999568	Tmem120b	transmembrane protein 120B
11801	-1.68244	Down	0.999822	Cd5l	CD5 antigen-like
244853	-1.68585	Down	0.999232	Nxpe4	neurexophilin and PC-esterase domain family, member 4
69885	-1.68634	Down	0.99969	Aunip	aurora kinase A and ninein interacting protein
78267	-1.69102	Down	0.999584	Klhdc8b	kelch domain containing 8B
11668	-1.69339	Down	1	Aldh1a1	aldehyde dehydrogenase family 1, subfamily A1
71198	-1.69508	Down	0.999995	Otud1	OTU domain containing 1
68279	-1.69673	Down	0.999583	Mcoln2	mucolipin 2
18952	-1.70011	Down	0.999703	2017-09-04	septin 4
21423	-1.70093	Down	1	Tcf3	transcription factor 3
93840	-1.70112	Down	0.999717	Vangl2	vang-like 2 (van gogh, Drosophila)
27356	-1.70261	Down	0.99978	Insl6	insulin-like 6
93966	-1.70391	Down	1	Hemgn	hemogen
171283	-1.70428	Down	0.99648	Havcr1	hepatitis A virus cellular receptor 1
12509	-1.70566	Down	0.999458	Cd59a	CD59a antigen
20971	-1.70858	Down	0.999535	Sdc4	syndecan 4
17318	-1.70966	Down	1	Mid1	midline 1
19245	-1.71002	Down	1	Ptp4a3	protein tyrosine phosphatase 4a3
71775	-1.71042	Down	0.999478	1300017J02Rik	RIKEN cDNA 1300017J02 gene
668501	-1.71078	Down	0.999842	Zfp507	zinc finger protein 507
98365	-1.7112	Down	0.997676	Slamf9	SLAM family member 9
14580	-1.71417	Down	0.999162	Gfap	glial fibrillary acidic protein
15130	-1.71731	Down	1	Hbb-b2	hemoglobin, beta adult minor chain
229715	-1.72018	Down	0.999877	Amigo1	adhesion molecule with Ig like domain 1
114774	-1.72557	Down	0.998998	Pawr	PRKC, apoptosis, WT1, regulator
13482	-1.72671	Down	1	Dpp4	dipeptidylpeptidase 4
68636	-1.72672	Down	0.999716	Fahd1	fumarylacetoacetate hydrolase domain containing 1
57764	-1.72925	Down	0.996375	Ntn4	netrin 4
232889	-1.72982	Down	0.99946	Pla2g4c	phospholipase A2, group IVC (cytosolic, calcium-independent)
56791	-1.73498	Down	0.999013	Ube2l6	ubiquitin-conjugating enzyme E2L 6
15451	-1.7382	Down	0.99967	Hpn	hepsin
68044	-1.73892	Down	0.999863	Chac2	ChaC, cation transport regulator 2
217593	-1.74405	Down	0.999662	Slc25a21	solute carrier family 25 (mitochondrial oxodicarboxylate carrier), member 21
17470	-1.74663	Down	0.999515	Cd200	CD200 antigen
406217	-1.75042	Down	0.999661	Bex4	brain expressed X-linked 4
74734	-1.75117	Down	0.999991	Rhoh	ras homolog family member H
544763	-1.75251	Down	0.999355	Hbq1b	hemoglobin, theta 1B
20698	-1.75472	Down	0.999762	Sphk1	sphingosine kinase 1
72128	-1.75556	Down	0.999639	2610008E11Rik	RIKEN cDNA 2610008E11 gene
224454	-1.75579	Down	1	Zdhhc14	zinc finger, DHHC domain containing 14
58179	-1.75714	Down	0.97691	Klrc3	killer cell lectin-like receptor subfamily C, member 3
11932	-1.76286	Down	0.99911	Atp1b2	ATPase, Na+/K+ transporting, beta 2 polypeptide
71091	-1.76386	Down	0.999769	Cdkl1	cyclin-dependent kinase-like 1 (CDC2-related kinase)
237761	-1.76935	Down	0.999714	Sowaha	sosondowah ankyrin repeat domain family member A
241525	-1.76963	Down	0.998945	Ypel4	yippee-like 4 (Drosophila)
14871	-1.77003	Down	1	Gstt1	glutathione S-transferase, theta 1
105653	-1.77149	Down	0.999289	Phyhip	phytanoyl-CoA hydroxylase interacting protein
269344	-1.77354	Down	0.995584	Ell3	elongation factor RNA polymerase II-like 3
12265	-1.77518	Down	0.999815	Ciita	class II transactivator
11685	-1.77544	Down	0.993028	Alox12e	arachidonate lipoxygenase, epidermal
16529	-1.77889	Down	0.999714	Kcnk5	potassium channel, subfamily K, member 5
75732	-1.78099	Down	0.996555	Iqcd	IQ motif containing D
100043489	-1.78415	Down	0.998724	1300002E11Rik	RIKEN cDNA 1300002E11 gene
12483	-1.78537	Down	1	Cd22	CD22 antigen
17068	-1.78799	Down	0.996496	Ly6d	lymphocyte antigen 6 complex, locus D
16656	-1.78995	Down	0.998428	Hivep3	human immunodeficiency virus type I enhancer binding protein 3
11979	-1.79761	Down	0.999151	Atp7b	ATPase, Cu++ transporting, beta polypeptide
77433	-1.80375	Down	0.999638	Redrum	Redrum, erythroid developmental long intergenic non-protein coding transcript
58233	-1.80981	Down	0.999626	Dnaja4	DnaJ heat shock protein family (Hsp40) member A4
15273	-1.81344	Down	0.999804	Hivep2	human immunodeficiency virus type I enhancer binding protein 2
72281	-1.81543	Down	0.99953	Sh2d4a	SH2 domain containing 4A
14133	-1.81898	Down	0.999755	Fcna	ficolin A
14198	-1.81943	Down	0.999155	Fhit	fragile histidine triad gene
433466	-1.82205	Down	0.999582	Jmjd7	jumonji domain containing 7
19882	-1.82473	Down	0.999051	Mst1r	macrophage stimulating 1 receptor (c-met-related tyrosine kinase)
18563	-1.82781	Down	1	Pcx	pyruvate carboxylase
20249	-1.82793	Down	0.999999	Scd1	stearoyl-Coenzyme A desaturase 1
15129	-1.83234	Down	1	Hbb-b1	hemoglobin, beta adult major chain
230793	-1.83451	Down	0.999761	Ahdc1	AT hook, DNA binding motif, containing 1
72518	-1.83508	Down	0.9997	2610307P16Rik	RIKEN cDNA 2610307P16 gene
232560	-1.83768	Down	0.999233	Caprin2	caprin family member 2
218442	-1.83841	Down	0.997749	Serinc5	serine incorporator 5
232969	-1.8413	Down	0.999484	Zfp428	zinc finger protein 428
232232	-1.8413	Down	0.999898	Hdac11	histone deacetylase 11
432582	-1.8413	Down	0.997973	Ccdc92b	coiled-coil domain containing 92B
319157	-1.84708	Down	0.977787	Hist1h4f	histone cluster 1, H4f
103213	-1.8485	Down	0.999999	Traf3ip2	TRAF3 interacting protein 2
18770	-1.85195	Down	0.99972	Pklr	pyruvate kinase liver and red blood cell
72160	-1.85234	Down	0.998278	Tmem163	transmembrane protein 163
64082	-1.85611	Down	0.999145	Popdc2	popeye domain containing 2
382864	-1.8567	Down	0.999719	Colq	collagen-like tail subunit (single strand of homotrimer) of asymmetric acetylcholinesterase
229658	-1.85805	Down	0.999706	Vangl1	vang-like 1 (van gogh, Drosophila)
19339	-1.86025	Down	1	Rab3a	RAB3A, member RAS oncogene family
71911	-1.86054	Down	0.999976	Bdh1	3-hydroxybutyrate dehydrogenase, type 1
110557	-1.86126	Down	0.993414	H2-Q6	histocompatibility 2, Q region locus 6
12290	-1.86289	Down	0.999583	Cacna1e	calcium channel, voltage-dependent, R type, alpha 1E subunit
19009	-1.86302	Down	0.99982	Pou6f1	POU domain, class 6, transcription factor 1
54366	-1.86589	Down	0.999373	Ctnnal1	catenin (cadherin associated protein), alpha-like 1
224440	-1.86778	Down	0.999345	Setd4	SET domain containing 4
545551	-1.86948	Down	0.999689	BC021767	cingulin pseudogene
76589	-1.87076	Down	0.999772	Unc5cl	unc-5 family C-terminal like
11656	-1.87164	Down	1	Alas2	aminolevulinic acid synthase 2, erythroid
13849	-1.87888	Down	0.999866	Ephx1	epoxide hydrolase 1, microsomal
108899	-1.88193	Down	0.998923	2700081O15Rik	RIKEN cDNA 2700081O15 gene
100038378	-1.88199	Down	0.999552	Gm10433	predicted gene 10433
12902	-1.886	Down	0.995283	Cr2	complement receptor 2
75552	-1.888	Down	0.999613	Paqr9	progestin and adipoQ receptor family member IX
268297	-1.88841	Down	0.999565	Scml4	sex comb on midleg-like 4 (Drosophila)
12291	-1.8887	Down	0.999646	Cacna1g	calcium channel, voltage-dependent, T type, alpha 1G subunit
53867	-1.8923	Down	0.999793	Col5a3	collagen, type V, alpha 3
209837	-1.89584	Down	1	Slc38a5	solute carrier family 38, member 5
56297	-1.89829	Down	0.994183	Arl6	ADP-ribosylation factor-like 6
211401	-1.90419	Down	1	Mtss1	metastasis suppressor 1
330830	-1.91089	Down	0.999446	Drc7	dynein regulatory complex subunit 7
192663	-1.91159	Down	0.999446	Abcg4	ATP-binding cassette, sub-family G (WHITE), member 4
71041	-1.91754	Down	0.999853	Pcgf6	polycomb group ring finger 6
320277	-1.92041	Down	0.999817	Spef2	sperm flagellar 2
14582	-1.92383	Down	0.99797	Gfi1b	growth factor independent 1B
11607	-1.92649	Down	0.998729	Agtr1a	angiotensin II receptor, type 1a
378954	-1.92961	Down	0.999215	3000002C10Rik	glyceraldehyde-3-phosphate dehydrogenase pseudogene
13857	-1.93266	Down	1	Epor	erythropoietin receptor
12295	-1.93816	Down	0.999688	Cacnb1	calcium channel, voltage-dependent, beta 1 subunit
23936	-1.93946	Down	0.99944	Lynx1	Ly6/neurotoxin 1
22409	-1.94429	Down	0.985732	Wnt10a	wingless-type MMTV integration site family, member 10A
13809	-1.94584	Down	0.999181	Enpep	glutamyl aminopeptidase
654432	-1.94656	Down	0.998066	Gm7334	B-cell translocation gene 3 pseudogene
12890	-1.94661	Down	0.999995	Cplx2	complexin 2
14786	-1.94753	Down	0.9991	Grb7	growth factor receptor bound protein 7
13836	-1.94809	Down	0.99977	Epha2	Eph receptor A2
433374	-1.95109	Down	0.999515	Gm20743	predicted gene, 20743
100689	-1.95561	Down	0.995176	Spon2	spondin 2, extracellular matrix protein
56708	-1.95781	Down	0.999627	Clcf1	cardiotrophin-like cytokine factor 1
19265	-1.95858	Down	1	Ptprcap	protein tyrosine phosphatase, receptor type, C polypeptide-associated protein
276891	-1.96997	Down	0.999562	Timd4	T cell immunoglobulin and mucin domain containing 4
19419	-1.97739	Down	0.999821	Rasgrp1	RAS guanyl releasing protein 1
213435	-1.97789	Down	0.999809	Mylk3	myosin light chain kinase 3
217151	-1.99138	Down	1	Arl5c	ADP-ribosylation factor-like 5C
373864	-1.99581	Down	0.999699	Col27a1	collagen, type XXVII, alpha 1
12526	-1.99668	Down	0.999723	Cd8b1	CD8 antigen, beta chain 1
54390	-1.99835	Down	0.999187	Sit1	suppression inducing transmembrane adaptor 1
71018	-2	Down	0.986774	4933404K13Rik	RIKEN cDNA 4933404K13 gene
243958	-2.00231	Down	1	Siglecg	sialic acid binding Ig-like lectin G
105463053	-2.0094	Down	0.984059	Bloodlinc	Bloodlinc, erythroid developmental long intergenic non-protein coding transcript
229323	-2.01191	Down	0.999689	Gpr171	G protein-coupled receptor 171
30944	-2.01436	Down	0.99968	Zfp354c	zinc finger protein 354C
67238	-2.02789	Down	1	Fam220a	family with sequence similarity 220, member A
105734727	-2.03279	Down	0.986993	Emc8-1190005i06rik	Emc8-1190005I06Rik readthrough
414068	-2.03551	Down	0.999386	Bach2os	BTB and CNC homology 2, opposite strand
67062	-2.03895	Down	1	Slc25a53	solute carrier family 25, member 53
16596	-2.04652	Down	1	Klf1	Kruppel-like factor 1 (erythroid)
12416	-2.05187	Down	0.999999	Cbx2	chromobox 2
269585	-2.05305	Down	0.999868	Zscan20	zinc finger and SCAN domains 20
66995	-2.05889	Down	0.999303	Zcchc18	zinc finger, CCHC domain containing 18
12481	-2.06137	Down	0.999782	Cd2	CD2 antigen
71602	-2.06267	Down	0.99962	Myo1e	myosin IE
228139	-2.06761	Down	1	P2rx3	purinergic receptor P2X, ligand-gated ion channel, 3
15122	-2.06863	Down	1	Hba-a1	hemoglobin alpha, adult chain 1
80890	-2.07247	Down	0.999725	Trim2	tripartite motif-containing 2
22441	-2.07496	Down	0.992806	Xlr	X-linked lymphocyte-regulated
20677	-2.08512	Down	1	Sox4	SRY (sex determining region Y)-box 4
56458	-2.08541	Down	1	Foxo1	forkhead box O1
73750	-2.08597	Down	0.999143	Whrn	whirlin
21754	-2.08746	Down	1	Tesk1	testis specific protein kinase 1
100504714	-2.09629	Down	0.999439	Gm16793	predicted gene, 16793
105827	-2.1021	Down	0.99958	Amigo2	adhesion molecule with Ig like domain 2
226251	-2.10651	Down	0.99951	Ablim1	actin-binding LIM protein 1
435684	-2.10705	Down	0.999783	Shf	Src homology 2 domain containing F
12775	-2.11399	Down	0.999808	Ccr7	chemokine (C-C motif) receptor 7
14128	-2.11869	Down	0.999781	Fcer2a	Fc receptor, IgE, low affinity II, alpha polypeptide
78255	-2.12601	Down	1	Ralgps2	Ral GEF with PH domain and SH3 binding motif 2
231583	-2.12653	Down	0.999688	Slc26a1	solute carrier family 26 (sulfate transporter), member 1
68867	-2.12909	Down	0.999689	Rnf122	ring finger protein 122
68526	-2.12974	Down	1	Gpr155	G protein-coupled receptor 155
12494	-2.13487	Down	0.99986	Cd38	CD38 antigen
319583	-2.13541	Down	1	Lig4	ligase IV, DNA, ATP-dependent
70973	-2.1375	Down	0.98899	4931431B13Rik	RIKEN cDNA 4931431B13 gene
751865	-2.13858	Down	0.996456	Sap25	sin3 associated polypeptide
16764	-2.14901	Down	0.999998	Aff3	AF4/FMR2 family, member 3
110351	-2.15091	Down	0.999996	Rap1gap	Rap1 GTPase-activating protein
15505	-2.15131	Down	1	Hsph1	heat shock 105kDa/110kDa protein 1
16612	-2.15512	Down	0.999774	Klk1	kallikrein 1
76954	-2.16361	Down	0.999181	St5	suppression of tumorigenicity 5
17385	-2.1669	Down	0.999341	Mmp11	matrix metallopeptidase 11
67393	-2.17163	Down	0.999701	Cxxc5	CXXC finger 5
11931	-2.17459	Down	1	Atp1b1	ATPase, Na+/K+ transporting, beta 1 polypeptide
68149	-2.17612	Down	1	Otub2	OTU domain, ubiquitin aldehyde binding 2
11687	-2.17777	Down	0.999774	Alox15	arachidonate 15-lipoxygenase
19699	-2.17948	Down	0.999701	Reln	reelin
320560	-2.18147	Down	0.999847	Dennd5b	DENN/MADD domain containing 5B
12183	-2.18446	Down	1	Bpgm	2,3-bisphosphoglycerate mutase
171543	-2.19077	Down	0.999555	Bmf	BCL2 modifying factor
212728	-2.19444	Down	1	Gm17296	TAR RNA binding protein 1
20969	-2.19794	Down	1	Sdc1	syndecan 1
238024	-2.19863	Down	0.999838	Fn3krp	fructosamine 3 kinase related protein
73710	-2.19938	Down	0.999442	Tubb2b	tubulin, beta 2B class IIB
226352	-2.20396	Down	0.999549	Epb41l5	erythrocyte membrane protein band 4.1 like 5
12799	-2.20799	Down	1	Cnp	2',3'-cyclic nucleotide 3' phosphodiesterase
13609	-2.21399	Down	0.999972	S1pr1	sphingosine-1-phosphate receptor 1
100040572	-2.21418	Down	0.999627	Gm2848	predicted gene 2848
102371	-2.2158	Down	0.999483	Myzap	myocardial zonula adherens protein
217340	-2.21642	Down	0.999996	Rnf157	ring finger protein 157
239556	-2.218	Down	0.999108	Cacna1i	calcium channel, voltage-dependent, alpha 1I subunit
12145	-2.22393	Down	0.999114	Cxcr5	chemokine (C-X-C motif) receptor 5
100038514	-2.23822	Down	0.999724	Gm11837	predicted gene 11837
19415	-2.23909	Down	0.999718	Rasal1	RAS protein activator like 1 (GAP1 like)
19716	-2.24936	Down	0.999977	Bex1	brain expressed X-linked 1
171211	-2.26798	Down	0.999876	Edaradd	EDAR (ectodysplasin-A receptor)-associated death domain
101488143	-2.27261	Down	0.992718	Hbb-bt	hemoglobin, beta adult t chain
211550	-2.28948	Down	1	Tifa	TRAF-interacting protein with forkhead-associated domain
75572	-2.29515	Down	0.999723	Acyp2	acylphosphatase 2, muscle type
102680	-2.29642	Down	0.999702	Slc6a20a	solute carrier family 6 (neurotransmitter transporter), member 20A
70127	-2.30061	Down	0.999692	Dpf3	D4, zinc and double PHD fingers, family 3
12346	-2.30132	Down	0.999953	Car1	carbonic anhydrase 1
14732	-2.31104	Down	1	Gpam	glycerol-3-phosphate acyltransferase, mitochondrial
72049	-2.31579	Down	0.999993	Tnfrsf13c	tumor necrosis factor receptor superfamily, member 13c
666794	-2.32027	Down	0.999767	Rbm24	RNA binding motif protein 24
69857	-2.32593	Down	0.999606	1810053B23Rik	RIKEN cDNA 1810053B23 gene
69169	-2.32703	Down	1	Fcmr	Fc fragment of IgM receptor
110257	-2.32751	Down	1	Hba-a2	hemoglobin alpha, adult chain 2
103172	-2.32948	Down	1	Chchd10	coiled-coil-helix-coiled-coil-helix domain containing 10
22362	-2.33746	Down	0.999716	Vpreb1	pre-B lymphocyte gene 1
22780	-2.34276	Down	1	Ikzf3	IKAROS family zinc finger 3
108058	-2.34317	Down	0.996803	Camk2d	calcium/calmodulin-dependent protein kinase II, delta
54156	-2.36779	Down	0.999819	Egfl6	EGF-like-domain, multiple 6
235631	-2.37362	Down	0.999143	Prss50	protease, serine 50
231570	-2.39289	Down	0.999977	A830010M20Rik	RIKEN cDNA A830010M20 gene
21939	-2.40706	Down	0.999608	Cd40	CD40 antigen
17005	-2.41002	Down	0.999793	Ltk	leukocyte tyrosine kinase
77976	-2.41433	Down	0.999779	Nuak1	NUAK family, SNF1-like kinase, 1
16136	-2.44262	Down	1	Igll1	immunoglobulin lambda-like polypeptide 1
12097	-2.44399	Down	0.992002	Bglap2	bone gamma-carboxyglutamate protein 2
319876	-2.44644	Down	0.99958	Cobll1	Cobl-like 1
66211	-2.45284	Down	1	Rpl3l	ribosomal protein L3-like
14561	-2.45943	Down	1	Gdf11	growth differentiation factor 11
15002	-2.46188	Down	0.999361	H2-Ob	histocompatibility 2, O region beta locus
22363	-2.46432	Down	0.999973	Vpreb2	pre-B lymphocyte gene 2
26358	-2.4715	Down	0.999636	Aldh1a7	aldehyde dehydrogenase family 1, subfamily A7
277414	-2.47168	Down	1	Trp53i11	transformation related protein 53 inducible protein 11
20497	-2.48467	Down	0.999259	Slc12a3	solute carrier family 12, member 3
12014	-2.48827	Down	1	Bach2	BTB and CNC homology, basic leucine zipper transcription factor 2
11865	-2.49062	Down	0.997714	Arntl	aryl hydrocarbon receptor nuclear translocator-like
69816	-2.49575	Down	0.999999	Mzb1	marginal zone B and B1 cell-specific protein 1
12518	-2.50046	Down	1	Cd79a	CD79A antigen (immunoglobulin-associated alpha)
22223	-2.51584	Down	1	Uchl1	ubiquitin carboxy-terminal hydrolase L1
75389	-2.51758	Down	0.999633	4930597A21Rik	RIKEN cDNA 4930597A21 gene
14599	-2.51772	Down	0.994739	Gh	growth hormone
12482	-2.54264	Down	1	Ms4a1	membrane-spanning 4-domains, subfamily A, member 1
70989	-2.56015	Down	0.999596	Jhy	juvenile hydrocephalus
20440	-2.56485	Down	1	St6gal1	beta galactoside alpha 2,6 sialyltransferase 1
108153	-2.58074	Down	0.999496	Adamts7	a disintegrin-like and metallopeptidase (reprolysin type) with thrombospondin type 1 motif, 7
12143	-2.58689	Down	1	Blk	B lymphoid kinase
15985	-2.59717	Down	1	Cd79b	CD79B antigen
81840	-2.5979	Down	1	Sorcs2	sortilin-related VPS10 domain containing receptor 2
14357	-2.60136	Down	0.999736	Dtx1	deltex 1, E3 ubiquitin ligase
67621	-2.60295	Down	0.999175	Bend5	BEN domain containing 5
100503307	-2.61019	Down	0.999847	Gm15408	predicted gene 15408
76071	-2.61036	Down	1	Jakmip1	janus kinase and microtubule interacting protein 1
17060	-2.61124	Down	1	Blnk	B cell linker
70602	-2.61257	Down	0.999033	5730488B01Rik	RIKEN cDNA 5730488B01 gene
72774	-2.61813	Down	1	Neil1	nei endonuclease VIII-like 1 (E. coli)
11877	-2.63144	Down	0.998631	Arvcf	armadillo repeat gene deleted in velo-cardio-facial syndrome
104175	-2.65179	Down	0.999802	Sbk1	SH3-binding kinase 1
225266	-2.65373	Down	0.999661	Klhl14	kelch-like 14
19011	-2.66451	Down	0.999531	Endou	endonuclease, polyU-specific
16197	-2.694	Down	1	Il7r	interleukin 7 receptor
56504	-2.70719	Down	1	Srpk3	serine/arginine-rich protein specific kinase 3
18476	-2.71388	Down	1	Pafah1b3	platelet-activating factor acetylhydrolase, isoform 1b, subunit 3
233199	-2.75814	Down	1	Mybpc2	myosin binding protein C, fast-type
13195	-2.76296	Down	0.998515	Ddc	dopa decarboxylase
270893	-2.76643	Down	0.999977	Tmem132e	transmembrane protein 132E
70574	-2.77823	Down	1	Cpm	carboxypeptidase M
30925	-2.78232	Down	1	Slamf6	SLAM family member 6
54418	-2.80145	Down	0.999696	Fmn2	formin 2
380686	-2.80903	Down	0.99968	Cnrip1	cannabinoid receptor interacting protein 1
259300	-2.81295	Down	1	Ehd2	EH-domain containing 2
21925	-2.81592	Down	0.999108	Tnnc2	troponin C2, fast
14204	-2.81998	Down	0.998468	Il4i1	interleukin 4 induced 1
20621	-2.82662	Down	1	Snn	stannin
12517	-2.83996	Down	1	Cd72	CD72 antigen
83397	-2.84122	Down	1	Akap12	A kinase (PRKA) anchor protein (gravin) 12
330409	-2.84346	Down	0.999961	Cecr2	cat eye syndrome chromosome region, candidate 2
140765	-2.85352	Down	0.999967	Tmprss3	transmembrane protease, serine 3
13591	-2.88019	Down	1	Ebf1	early B cell factor 1
107993	-2.89602	Down	0.998502	Bfsp2	beaded filament structural protein 2, phakinin
100037278	-2.89847	Down	1	Fam129c	family with sequence similarity 129, member C
27078	-2.90046	Down	0.999702	B9d1	B9 protein domain 1
18507	-2.90267	Down	1	Pax5	paired box 5
18985	-2.90463	Down	1	Pou2af1	POU domain, class 2, associating factor 1
98752	-2.91507	Down	1	Fcrla	Fc receptor-like A
110880	-2.92003	Down	0.999712	Scn4a	sodium channel, voltage-gated, type IV, alpha
14160	-2.93021	Down	0.999533	Lgr5	leucine rich repeat containing G protein coupled receptor 5
77045	-2.94345	Down	1	Bcl7a	B cell CLL/lymphoma 7A
16842	-2.94398	Down	0.999326	Lef1	lymphoid enhancer binding factor 1
75345	-2.94692	Down	0.999998	Slamf7	SLAM family member 7
14168	-2.95606	Down	0.999601	Fgf13	fibroblast growth factor 13
100529079	-2.98208	Down	1	5830418P13Rik	RIKEN cDNA 5830418P13 gene
12478	-2.98607	Down	1	Cd19	CD19 antigen
17896	-3.00692	Down	1	Myl4	myosin, light polypeptide 4
217410	-3.01638	Down	1	Trib2	tribbles pseudokinase 2
74644	-3.01976	Down	0.999493	4930426D05Rik	RIKEN cDNA 4930426D05 gene
268480	-3.02018	Down	0.999998	Rapgefl1	Rap guanine nucleotide exchange factor (GEF)-like 1
272382	-3.02537	Down	1	Spib	Spi-B transcription factor (Spi-1/PU.1 related)
22364	-3.06621	Down	1	Vpreb3	pre-B lymphocyte gene 3
545384	-3.08762	Down	0.999782	BC094916	cDNA sequence BC094916
14735	-3.12029	Down	1	Gpc4	glypican 4
14585	-3.14734	Down	1	Gfra1	glial cell line derived neurotrophic factor family receptor alpha 1
29820	-3.20827	Down	1	Tnfrsf19	tumor necrosis factor receptor superfamily, member 19
53374	-3.20888	Down	1	Chst3	carbohydrate (chondroitin 6/keratan) sulfotransferase 3
327957	-3.22682	Down	0.999993	Scimp	SLP adaptor and CSK interacting membrane protein
12771	-3.24056	Down	0.999816	Ccr3	chemokine (C-C motif) receptor 3
16364	-3.37273	Down	1	Irf4	interferon regulatory factor 4
75564	-3.3823	Down	1	Rsph9	radial spoke head 9 homolog (Chlamydomonas)
75568	-3.39348	Down	0.999692	Capsl	calcyphosine-like
81907	-3.41788	Down	1	Tmem108	transmembrane protein 108
19374	-3.4235	Down	1	Rag2	recombination activating gene 2
98388	-3.44575	Down	0.999327	Chst10	carbohydrate sulfotransferase 10
19373	-3.60129	Down	1	Rag1	recombination activating gene 1
69443	-3.6037	Down	1	1700027J07Rik	RIKEN cDNA 1700027J07 gene
791347	-3.61725	Down	0.999217	Gm10007	predicted gene 10007
77318	-3.62957	Down	0.999977	Ankrd55	ankyrin repeat domain 55
193740	-3.83687	Down	0.996572	Hspa1a	heat shock protein 1A
93721	-4.16099	Down	1	Cpn1	carboxypeptidase N, polypeptide 1
15511	-4.21849	Down	1	Hspa1b	heat shock protein 1B
624713	-4.56689	Down	0.999695	Gm6525	ribosomal protein L36a pseudogene
102465114	-6.74147	Down	0.999928	Gm38437	predicted gene, 38437
52027	-6.85798	Down	1	D17Ertd648e	DNA segment, Chr 17, ERATO Doi 648, expressed
218963	-6.89482	Down	0.999982	Gm1821	ubiquitin pseudogene
100039192	-7.005	Down	0.999315	Tmem254c	transmembrane protein 254c
102465758	-7.29155	Down	1	Gm25500	predicted gene, 25500
104796139	-7.31892	Down	1	Gm27740	predicted gene, 27740
102466211	-7.31892	Down	1	Gm27775	predicted gene, 27775
100217413	-7.63662	Down	1	Scarna10	small Cajal body-specific RNA 10

## Sheet: Model vs Martynoside
DEG in Martynoside group
GeneID	log2Ratio(Martynoside/model)	Up-Down-Regulation(Martynoside/model)	Probability	Symbol	Description
102465114	7.33985	Up	0.958667	Gm38437	predicted gene, 38437
277692	7.05528	Up	1	Rps19-ps3	ribosomal protein S19, pseudogene 3
218963	6.6865	Up	1	Gm1821	ubiquitin pseudogene
15511	2.1309	Up	0.930334	Hspa1b	heat shock protein 1B
193740	2.04093	Up	0.919289	Hspa1a	heat shock protein 1A
666731	2	Up	0.903783	Trim43c	tripartite motif-containing 43C
668224	1.89924	Up	0.922078	Gm9054	predicted gene 9054
67261	1.83745	Up	0.881597	2900005J15Rik	RIKEN cDNA 2900005J15 gene
73600	1.79036	Up	0.881654	1700120C14Rik	RIKEN cDNA 1700120C14 gene
54615	1.74643	Up	0.916568	Npff	neuropeptide FF-amide peptide precursor
66116	1.66534	Up	0.926344	Nat8f1	N-acetyltransferase 8 (GCN5-related) family member 1
69885	1.62986	Up	0.919793	Aunip	aurora kinase A and ninein interacting protein
15507	1.59163	Up	0.918554	Hspb1	heat shock protein 1
225861	1.57998	Up	0.909781	Snx32	sorting nexin 32
625360	1.48039	Up	0.919561	BC147527	cDNA sequence BC147527
71100	1.45151	Up	0.920767	4933413L06Rik	RIKEN cDNA 4933413L06 gene
22441	1.42939	Up	0.858274	Xlr	X-linked lymphocyte-regulated
71726	1.4217	Up	0.923998	Smug1	single-strand selective monofunctional uracil DNA glycosylase
622320	1.4169	Up	0.919572	Kctd21	potassium channel tetramerisation domain containing 21
75572	1.36602	Up	0.921374	Acyp2	acylphosphatase 2, muscle type
433224	1.32769	Up	0.924838	Gm5512	required for meiotic nuclear division 1 pseudogene
112422	1.3254	Up	0.899697	2610305D13Rik	zinc finger protein 979
59308	1.31667	Up	0.918956	Emcn	endomucin
17203	1.31476	Up	0.906204	Mc5r	melanocortin 5 receptor
224598	1.29897	Up	0.918311	Zfp758	zinc finger protein 758
13603	1.29059	Up	0.919627	Opn3	opsin 3
72691	1.22142	Up	0.921159	Calhm2	calcium homeostasis modulator 2
74359	1.21266	Up	0.907513	4931414P19Rik	RIKEN cDNA 4931414P19 gene
108900	1.19607	Up	0.918869	Fam72a	family with sequence similarity 72, member A
15505	1.19076	Up	0.922847	Hsph1	heat shock 105kDa/110kDa protein 1
20400	1.18662	Up	0.90877	Sh2d1a	SH2 domain containing 1A
545384	1.17264	Up	0.852076	BC094916	cDNA sequence BC094916
330460	1.17262	Up	0.915941	Tmem150b	transmembrane protein 150B
433107	1.15791	Up	0.87435	Esp6	exocrine gland secreted peptide 6
209387	1.15754	Up	0.916613	Trim30d	tripartite motif-containing 30D
235135	1.15512	Up	0.912501	Tmem45b	transmembrane protein 45b
71208	1.14018	Up	0.905315	4933440M02Rik	RIKEN cDNA 4933440M02 gene
435684	1.13551	Up	0.903465	Shf	Src homology 2 domain containing F
30947	1.13327	Up	0.924978	Adat1	adenosine deaminase, tRNA-specific 1
212937	1.12228	Up	0.966868	Tifab	TRAF-interacting protein with forkhead-associated domain, family member B
546049	1.12119	Up	0.842467	C330021F23Rik	RIKEN cDNA C330021F23 gene
381979	1.11974	Up	0.921596	Brsk1	BR serine/threonine kinase 1
67900	1.1067	Up	0.899603	Mtfp1	mitochondrial fission process 1
74043	1.09897	Up	0.921244	Pex26	peroxisomal biogenesis factor 26
69308	1.09142	Up	0.843803	1700007P06Rik	RIKEN cDNA 1700007P06 gene
76961	1.0808	Up	0.92525	2210420H20Rik	RIKEN cDNA 2210420H20 gene
625237	1.07686	Up	0.919589	Gm6566	predicted gene 6566
73894	1.07617	Up	0.91664	4930414N06Rik	RIKEN cDNA 4930414N06 gene
71446	1.0692	Up	0.920687	Wrb	tryptophan rich basic protein
240034	1.06802	Up	0.912437	Zfp760	zinc finger protein 760
15587	1.06154	Up	0.924978	Hyal2	hyaluronoglucosaminidase 2
71041	1.05987	Up	0.919264	Pcgf6	polycomb group ring finger 6
100532730	1.05585	Up	0.920561	C230037L18Rik	RIKEN cDNA C230037L18 gene
69577	1.05033	Up	0.920062	Fastkd3	FAST kinase domains 3
223267	1.04541	Up	0.924205	Ggact	gamma-glutamylamine cyclotransferase
245240	1.0432	Up	0.919867	9930111J21Rik2	RIKEN cDNA 9930111J21 gene 2
110557	1.03829	Up	0.842761	H2-Q6	histocompatibility 2, Q region locus 6
109731	1.02569	Up	0.886168	Maob	monoamine oxidase B
16195	1.02482	Up	0.931555	Il6st	interleukin 6 signal transducer
73103	1.00357	Up	0.903073	3110009E18Rik	RIKEN cDNA 3110009E18 gene
69454	1	Up	0.921572	Clic3	chloride intracellular channel 3
20613	-1	Down	0.911271	Snai1	snail family zinc finger 1
21815	-1	Down	0.901387	Tgif1	TGFB-induced factor homeobox 1
545486	-1.00114	Down	0.907106	Tubb1	tubulin, beta 1 class VI
20893	-1.00116	Down	0.954842	Bhlhe40	basic helix-loop-helix family, member e40
56221	-1.00712	Down	0.8778	Ccl24	chemokine (C-C motif) ligand 24
14367	-1.00785	Down	0.923802	Fzd5	frizzled class receptor 5
14065	-1.01086	Down	0.875686	F2rl3	coagulation factor II (thrombin) receptor-like 3
60533	-1.01937	Down	0.897886	Cd274	CD274 antigen
17540	-1.02409	Down	0.880301	Mrvi1	MRV integration site 1
19252	-1.02741	Down	0.898634	Dusp1	dual specificity phosphatase 1
76426	-1.02761	Down	0.886701	Fam209	family with sequence similarity 209
80884	-1.02866	Down	0.883521	Maged2	melanoma antigen, family D, 2
19730	-1.04301	Down	0.814765	Ralgds	ral guanine nucleotide dissociation stimulator
226551	-1.04356	Down	0.987713	Suco	SUN domain containing ossification factor
319164	-1.04572	Down	0.925805	Hist1h2ac	histone cluster 1, H2ac
434215	-1.0483	Down	0.927467	Lrrc32	leucine rich repeat containing 32
69573	-1.07019	Down	0.926209	Hilpda	hypoxia inducible lipid droplet associated
20971	-1.07028	Down	0.838828	Sdc4	syndecan 4
18712	-1.07897	Down	0.907491	Pim1	proviral integration site 1
66102	-1.08424	Down	0.940755	Cxcl16	chemokine (C-X-C motif) ligand 16
243743	-1.08508	Down	0.81712	Plxna4	plexin A4
70720	-1.09262	Down	0.932917	6330407A03Rik	RIKEN cDNA 6330407A03 gene
18377	-1.0972	Down	0.812633	Omg	oligodendrocyte myelin glycoprotein
72536	-1.09783	Down	0.872059	Tagap	T cell activation Rho GTPase activating protein
50709	-1.10405	Down	0.925959	Hist1h1e	histone cluster 1, H1e
16178	-1.10559	Down	0.922807	Il1r2	interleukin 1 receptor, type II
106722	-1.11733	Down	0.886593	G6b	immunoreceptor tyrosine-based inhibitory motif (ITIM) containing platelet receptor
14729	-1.11901	Down	0.928507	Gp5	glycoprotein 5 (platelet)
71326	-1.12391	Down	0.919784	Treml1	triggering receptor expressed on myeloid cells-like 1
21664	-1.12638	Down	0.932769	Phlda1	pleckstrin homology like domain, family A, member 1
436062	-1.12703	Down	0.899238	Fam92b	family with sequence similarity 92, member B
18626	-1.14183	Down	0.989254	Per1	period circadian clock 1
69319	-1.14272	Down	0.88169	1700001K23Rik	RIKEN cDNA 1700001K23 gene
18578	-1.14849	Down	0.948073	Pde4b	phosphodiesterase 4B, cAMP specific
70086	-1.14951	Down	0.896452	Cysltr2	cysteinyl leukotriene receptor 2
21957	-1.15042	Down	0.816639	Tnnt3	troponin T3, skeletal, fast
17868	-1.15175	Down	0.911903	Mybpc3	myosin binding protein C, cardiac
243910	-1.16155	Down	0.879225	Nfkbid	nuclear factor of kappa light polypeptide gene enhancer in B cells inhibitor, delta
71132	-1.16506	Down	0.903593	Cabyr	calcium-binding tyrosine-(Y)-phosphorylation regulated (fibrousheathin 2)
98932	-1.17151	Down	0.905973	Myl9	myosin, light polypeptide 9, regulatory
21930	-1.17906	Down	0.880096	Tnfaip6	tumor necrosis factor alpha induced protein 6
329562	-1.19114	Down	0.903397	A530013C23Rik	RIKEN cDNA A530013C23 gene
12475	-1.19643	Down	0.965707	Cd14	CD14 antigen
100503468	-1.20353	Down	0.901363	Gm14023	predicted gene 14023
100041294	-1.2054	Down	0.899403	Supt4b	suppressor of Ty 4B
12702	-1.21385	Down	0.9032	Socs3	suppressor of cytokine signaling 3
54611	-1.2167	Down	0.900102	Pde3a	phosphodiesterase 3A, cGMP inhibited
227545	-1.22707	Down	0.87704	Proser2	proline and serine rich 2
100034251	-1.23669	Down	1	Wfdc17	WAP four-disulfide core domain 17
12352	-1.24133	Down	0.903321	Car5a	carbonic anhydrase 5a, mitochondrial
73728	-1.24766	Down	0.898937	Psd	pleckstrin and Sec7 domain containing
320664	-1.27515	Down	0.877129	Cass4	Cas scaffolding protein family member 4
12977	-1.27955	Down	0.903813	Csf1	colony stimulating factor 1 (macrophage)
100504112	-1.33653	Down	0.922813	Ccer2	coiled-coil glutamate-rich protein 2
72309	-1.34054	Down	0.902907	Tmem158	transmembrane protein 158
319293	-1.37197	Down	0.920382	A530099J19Rik	RIKEN cDNA A530099J19 gene
12045	-1.37502	Down	0.901826	Bcl2a1b	B cell leukemia/lymphoma 2 related protein A1b
432763	-1.37649	Down	0.904511	Prr7	proline rich 7 (synaptic)
12608	-1.37658	Down	0.957572	Cebpb	CCAAT/enhancer binding protein (C/EBP), beta
243816	-1.37966	Down	0.941809	Gp6	glycoprotein 6 (platelet)
68204	-1.38205	Down	0.9158	2900060B14Rik	RIKEN cDNA 2900060B14 gene
229599	-1.39674	Down	0.947903	Ciart	circadian associated repressor of transcription
240514	-1.39982	Down	0.94575	Ccdc85b	coiled-coil domain containing 85B
384244	-1.40181	Down	0.898813	Gm5294	predicted gene 5294
22695	-1.41016	Down	0.904999	Zfp36	zinc finger protein 36
17133	-1.42784	Down	0.899456	Maff	v-maf musculoaponeurotic fibrosarcoma oncogene family, protein F (avian)
26427	-1.44556	Down	0.941359	Creb3l1	cAMP responsive element binding protein 3-like 1
20303	-1.45103	Down	0.887518	Ccl4	chemokine (C-C motif) ligand 4
320292	-1.49969	Down	0.905335	Rasgef1b	RasGEF domain family, member 1B
69187	-1.50047	Down	0.965793	Erp27	endoplasmic reticulum protein 27
319520	-1.50933	Down	0.928054	Dusp4	dual specificity phosphatase 4
17873	-1.53982	Down	0.927604	Gadd45b	growth arrest and DNA-damage-inducible 45 beta
14066	-1.54362	Down	0.904156	F3	coagulation factor III
64818	-1.58189	Down	0.963674	Krt81	keratin 81
102632488	-1.59036	Down	0.903811	Gm29508	predicted gene 29508
319177	-1.62619	Down	0.881222	Hist1h2ba	histone cluster 1, H2ba
53311	-1.63702	Down	0.915022	Mybph	myosin binding protein H
328381	-1.64816	Down	0.90324	Sh2d4b	SH2 domain containing 4B
383787	-1.67549	Down	0.933436	Ankrd63	ankyrin repeat domain 63
16175	-1.69713	Down	0.898621	Il1a	interleukin 1 alpha
12142	-1.71272	Down	0.913105	Prdm1	PR domain containing 1, with ZNF domain
21950	-1.71479	Down	0.851655	Tnfsf9	tumor necrosis factor (ligand) superfamily, member 9
20302	-1.79533	Down	0.917203	Ccl3	chemokine (C-C motif) ligand 3
19817	-1.82054	Down	0.983696	Rn7sk	RNA, 7SK, nuclear
14283	-1.83312	Down	0.989252	Fosl1	fos-like antigen 1
102632492	-1.84246	Down	0.814542	Gm30551	predicted gene, 30551
326619	-1.84997	Down	0.92184	Hist1h4a	histone cluster 1, H4a
213208	-1.86764	Down	0.958216	Il20rb	interleukin 20 receptor beta
80885	-1.881	Down	0.906031	Hcar2	hydroxycarboxylic acid receptor 2
442829	-1.89308	Down	0.876959	Ccin	calicin
19225	-1.89957	Down	0.92843	Ptgs2	prostaglandin-endoperoxide synthase 2
110902	-1.95818	Down	0.950451	Chrna2	cholinergic receptor, nicotinic, alpha polypeptide 2 (neuronal)
21929	-1.96404	Down	0.954578	Tnfaip3	tumor necrosis factor, alpha-induced protein 3
16878	-1.99222	Down	0.902922	Lif	leukemia inhibitory factor
80859	-2.00941	Down	0.955486	Nfkbiz	nuclear factor of kappa light polypeptide gene enhancer in B cells inhibitor, zeta
360198	-2.02262	Down	0.938592	Hist1h3a	histone cluster 1, H3a
54698	-2.06301	Down	0.9525	Crtam	cytotoxic and regulatory T cell molecule
211472	-2.09646	Down	0.903269	Olfr1373	olfactory receptor 1373
100653389	-2.15754	Down	0.957376	Mir155hg	Mir155 host gene (non-protein coding)
78312	-2.24286	Down	0.98693	1810041H14Rik	RIKEN cDNA 1810041H14 gene
225058	-2.35408	Down	0.90721	Gm4832	predicted gene 4832
18035	-2.38328	Down	0.968251	Nfkbia	nuclear factor of kappa light polypeptide gene enhancer in B cells inhibitor, alpha
76406	-2.40651	Down	0.95807	1700019B03Rik	RIKEN cDNA 1700019B03 gene
319159	-2.5325	Down	0.876721	Hist1h4j	histone cluster 1, H4j
54199	-2.64676	Down	0.955977	Ccrl2	chemokine (C-C motif) receptor-like 2
21926	-2.74471	Down	0.991734	Tnf	tumor necrosis factor
18124	-2.75822	Down	0.95638	Nr4a3	nuclear receptor subfamily 4, group A, member 3
16365	-2.80367	Down	0.958191	Acod1	aconitate decarboxylase 1
621893	-2.81845	Down	0.897245	Hist2h2ab	histone cluster 2, H2ab
330122	-2.91624	Down	0.932785	Cxcl3	chemokine (C-X-C motif) ligand 3
15945	-3.2137	Down	0.945133	Cxcl10	chemokine (C-X-C motif) ligand 10
16153	-3.25956	Down	0.899196	Il10	interleukin 10
11535	-4.1964	Down	0.999965	Adm	adrenomedullin
14825	-4.72413	Down	0.999999	Cxcl1	chemokine (C-X-C motif) ligand 1
100503605	-5.04985	Down	0.974063	Hbb-bs	hemoglobin, beta adult s chain
20310	-5.59577	Down	1	Cxcl2	chemokine (C-X-C motif) ligand 2
100217448	-7.02237	Down	1	Scarna8	small Cajal body-specific RNA 8
319150	-7.15987	Down	1	Hist1h3b	histone cluster 1, H3b
19872	-7.73809	Down	1	Rny1	RNA, Y1 small cytoplasmic, Ro-associated
104795949	-8.04439	Down	0.964697	Gm38670	predicted gene, 38670

## Sheet: Model vs R2
DEG in R2 group
GeneID	log2Ratio(R2/model)	Up-Down-Regulation(R2/model)	Probability	Symbol	Description
104796139	6.83289	Up	0.999822	Gm27740	predicted gene, 27740
102466211	6.83289	Up	0.999822	Gm27775	predicted gene, 27775
624713	4.9622	Up	0.995532	Gm6525	ribosomal protein L36a pseudogene
75568	3.67003	Up	0.995596	Capsl	calcyphosine-like
54159	3.66534	Up	0.991088	Rnase2b	ribonuclease, RNase A family, 2B (liver, eosinophil-derived neurotoxin)
19374	3.499	Up	1	Rag2	recombination activating gene 2
101488143	3.29667	Up	0.994122	Hbb-bt	hemoglobin, beta adult t chain
19373	3.12082	Up	1	Rag1	recombination activating gene 1
67621	3.07094	Up	0.993634	Bend5	BEN domain containing 5
382421	3.03148	Up	0.986529	Gm5176	high mobility group box 2 pseudogene
381524	3.02791	Up	0.99253	AI427809	expressed sequence AI427809
12771	2.99125	Up	0.994126	Ccr3	chemokine (C-C motif) receptor 3
751865	2.98377	Up	0.993231	Sap25	sin3 associated polypeptide
14204	2.92746	Up	0.990051	Il4i1	interleukin 4 induced 1
98388	2.8457	Up	0.999762	Chst10	carbohydrate sulfotransferase 10
14945	2.8365	Up	0.994873	Gzmk	granzyme K
327957	2.80735	Up	0.995505	Scimp	SLP adaptor and CSK interacting membrane protein
12183	2.67371	Up	1	Bpgm	2,3-bisphosphoglycerate mutase
110257	2.63688	Up	1	Hba-a2	hemoglobin alpha, adult chain 2
16197	2.61009	Up	1	Il7r	interleukin 7 receptor
110880	2.6037	Up	0.99144	Scn4a	sodium channel, voltage-gated, type IV, alpha
75564	2.60131	Up	0.999098	Rsph9	radial spoke head 9 homolog (Chlamydomonas)
22364	2.59462	Up	0.999816	Vpreb3	pre-B lymphocyte gene 3
16842	2.58201	Up	1	Lef1	lymphoid enhancer binding factor 1
12145	2.58137	Up	0.99564	Cxcr5	chemokine (C-X-C motif) receptor 5
12482	2.55078	Up	0.999191	Ms4a1	membrane-spanning 4-domains, subfamily A, member 1
53374	2.54646	Up	0.99897	Chst3	carbohydrate (chondroitin 6/keratan) sulfotransferase 3
14735	2.54253	Up	0.994849	Gpc4	glypican 4
380686	2.48165	Up	0.995919	Cnrip1	cannabinoid receptor interacting protein 1
12458	2.47131	Up	0.985999	Ccr6	chemokine (C-C motif) receptor 6
67238	2.46767	Up	1	Fam220a	family with sequence similarity 220, member A
69169	2.46639	Up	0.996505	Fcmr	Fc fragment of IgM receptor
30925	2.42204	Up	1	Slamf6	SLAM family member 6
20621	2.4054	Up	1	Snn	stannin
29820	2.40475	Up	1	Tnfrsf19	tumor necrosis factor receptor superfamily, member 19
16612	2.40074	Up	0.997997	Klk1	kallikrein 1
18985	2.40037	Up	1	Pou2af1	POU domain, class 2, associating factor 1
14561	2.38773	Up	0.997181	Gdf11	growth differentiation factor 11
320508	2.38466	Up	0.997498	Cachd1	cache domain containing 1
14168	2.37295	Up	0.990905	Fgf13	fibroblast growth factor 13
12526	2.37276	Up	0.999999	Cd8b1	CD8 antigen, beta chain 1
12478	2.36067	Up	1	Cd19	CD19 antigen
56504	2.35927	Up	0.995757	Srpk3	serine/arginine-rich protein specific kinase 3
217410	2.35921	Up	0.999957	Trib2	tribbles pseudokinase 2
22363	2.34921	Up	0.998849	Vpreb2	pre-B lymphocyte gene 2
15122	2.34033	Up	1	Hba-a1	hemoglobin alpha, adult chain 1
98752	2.33321	Up	0.998982	Fcrla	Fc receptor-like A
76954	2.32908	Up	0.999125	St5	suppression of tumorigenicity 5
67062	2.32837	Up	0.998867	Slc25a53	solute carrier family 25, member 53
69857	2.32793	Up	0.996061	1810053B23Rik	RIKEN cDNA 1810053B23 gene
259300	2.3278	Up	0.999098	Ehd2	EH-domain containing 2
17059	2.32712	Up	0.998779	Klrb1c	killer cell lectin-like receptor subfamily B member 1C
272382	2.32292	Up	1	Spib	Spi-B transcription factor (Spi-1/PU.1 related)
75389	2.30248	Up	0.999299	4930597A21Rik	RIKEN cDNA 4930597A21 gene
14585	2.29644	Up	0.999649	Gfra1	glial cell line derived neurotrophic factor family receptor alpha 1
238024	2.28768	Up	0.997484	Fn3krp	fructosamine 3 kinase related protein
12902	2.27448	Up	0.98862	Cr2	complement receptor 2
14128	2.26624	Up	0.996876	Fcer2a	Fc receptor, IgE, low affinity II, alpha polypeptide
19699	2.25956	Up	0.994717	Reln	reelin
13849	2.25448	Up	0.995437	Ephx1	epoxide hydrolase 1, microsomal
22362	2.25243	Up	1	Vpreb1	pre-B lymphocyte gene 1
83672	2.24367	Up	0.994147	Sytl3	synaptotagmin-like 3
100529079	2.23947	Up	1	5830418P13Rik	RIKEN cDNA 5830418P13 gene
14160	2.22582	Up	0.995029	Lgr5	leucine rich repeat containing G protein coupled receptor 5
69443	2.21632	Up	0.99569	1700027J07Rik	RIKEN cDNA 1700027J07 gene
75572	2.2108	Up	0.998924	Acyp2	acylphosphatase 2, muscle type
268480	2.20193	Up	0.996519	Rapgefl1	Rap guanine nucleotide exchange factor (GEF)-like 1
77045	2.18976	Up	0.999998	Bcl7a	B cell CLL/lymphoma 7A
12518	2.18617	Up	0.999139	Cd79a	CD79A antigen (immunoglobulin-associated alpha)
22441	2.18481	Up	0.981033	Xlr	X-linked lymphocyte-regulated
16136	2.1847	Up	1	Igll1	immunoglobulin lambda-like polypeptide 1
15002	2.17658	Up	0.998659	H2-Ob	histocompatibility 2, O region beta locus
75345	2.17419	Up	1	Slamf7	SLAM family member 7
11656	2.17393	Up	1	Alas2	aminolevulinic acid synthase 2, erythroid
105734727	2.16439	Up	0.966841	Emc8-1190005i06rik	Emc8-1190005I06Rik readthrough
14786	2.16008	Up	0.999935	Grb7	growth factor receptor bound protein 7
100037278	2.15235	Up	1	Fam129c	family with sequence similarity 129, member C
14599	2.14608	Up	0.96533	Gh	growth hormone
15985	2.14421	Up	0.999568	Cd79b	CD79B antigen
208154	2.14268	Up	0.996343	Btla	B and T lymphocyte associated
12517	2.14085	Up	0.998706	Cd72	CD72 antigen
21939	2.14039	Up	0.996227	Cd40	CD40 antigen
18566	2.1375	Up	0.974977	Pdcd1	programmed cell death 1
317757	2.13712	Up	0.994133	Gimap5	GTPase, IMAP family member 5
211429	2.13493	Up	0.925962	Pla2g4b	phospholipase A2, group IVB (cytosolic)
72049	2.13419	Up	0.997624	Tnfrsf13c	tumor necrosis factor receptor superfamily, member 13c
66995	2.13145	Up	0.989664	Zcchc18	zinc finger, CCHC domain containing 18
107993	2.1307	Up	1	Bfsp2	beaded filament structural protein 2, phakinin
67182	2.12995	Up	1	Pdzk1ip1	PDZK1 interacting protein 1
104175	2.12873	Up	0.998837	Sbk1	SH3-binding kinase 1
74644	2.12843	Up	0.989812	4930426D05Rik	RIKEN cDNA 4930426D05 gene
68044	2.12608	Up	0.999431	Chac2	ChaC, cation transport regulator 2
110557	2.12373	Up	0.990595	H2-Q6	histocompatibility 2, Q region locus 6
237890	2.10871	Up	0.999997	Slfn14	schlafen 14
69816	2.08821	Up	1	Mzb1	marginal zone B and B1 cell-specific protein 1
15129	2.08413	Up	0.999956	Hbb-b1	hemoglobin, beta adult major chain
229658	2.07539	Up	0.998107	Vangl1	vang-like 1 (van gogh, Drosophila)
75552	2.07492	Up	0.998456	Paqr9	progestin and adipoQ receptor family member IX
330409	2.06072	Up	1	Cecr2	cat eye syndrome chromosome region, candidate 2
20617	2.05926	Up	1	Snca	synuclein, alpha
22223	2.04538	Up	0.999327	Uchl1	ubiquitin carboxy-terminal hydrolase L1
17470	2.04182	Up	0.99886	Cd200	CD200 antigen
16596	2.04177	Up	1	Klf1	Kruppel-like factor 1 (erythroid)
15130	2.04047	Up	1	Hbb-b2	hemoglobin, beta adult minor chain
227522	2.03841	Up	0.993064	Rpp38	ribonuclease P/MRP 38 subunit
80981	2.03653	Up	0.997259	Arl4d	ADP-ribosylation factor-like 4D
109169	2.03279	Up	0.991888	Igip	IgA inducing protein
13591	2.03081	Up	0.999154	Ebf1	early B cell factor 1
319876	2.03016	Up	0.991926	Cobll1	Cobl-like 1
83397	2.02304	Up	0.996989	Akap12	A kinase (PRKA) anchor protein (gravin) 12
102680	2.02046	Up	0.996279	Slc6a20a	solute carrier family 6 (neurotransmitter transporter), member 20A
677296	2.01929	Up	0.999822	Fcrl6	Fc receptor-like 6
12143	2.01659	Up	0.996673	Blk	B lymphoid kinase
11668	2.00669	Up	0.997731	Aldh1a1	aldehyde dehydrogenase family 1, subfamily A1
18507	2.00517	Up	0.999534	Pax5	paired box 5
171283	1.99711	Up	0.990912	Havcr1	hepatitis A virus cellular receptor 1
319157	1.98751	Up	0.957835	Hist1h4f	histone cluster 1, H4f
432582	1.98489	Up	0.989688	Ccdc92b	coiled-coil domain containing 92B
12585	1.98476	Up	1	Cdr2	cerebellar degeneration-related 2
631037	1.98187	Up	0.999248	Cyp4b1-ps2	cytochrome P450, family 4, subfamily b, polypeptide 1, pseudogene 2
414125	1.97817	Up	0.996294	F830002L21Rik	RIKEN cDNA F830002L21 gene
654432	1.97797	Up	0.992107	Gm7334	B-cell translocation gene 3 pseudogene
20440	1.97069	Up	0.999013	St6gal1	beta galactoside alpha 2,6 sialyltransferase 1
70602	1.96829	Up	0.978515	5730488B01Rik	RIKEN cDNA 5730488B01 gene
213435	1.9667	Up	0.996084	Mylk3	myosin light chain kinase 3
17060	1.96474	Up	0.999658	Blnk	B cell linker
13009	1.95156	Up	0.969185	Csrp3	cysteine and glycine-rich protein 3
18646	1.94303	Up	0.995862	Prf1	perforin 1 (pore forming protein)
237761	1.94197	Up	0.998413	Sowaha	sosondowah ankyrin repeat domain family member A
11687	1.94103	Up	0.997197	Alox15	arachidonate 15-lipoxygenase
243655	1.93784	Up	0.995609	Klre1	killer cell lectin-like receptor family E member 1
66895	1.93568	Up	0.995649	Pxdc1	PX domain containing 1
56791	1.93486	Up	1	Ube2l6	ubiquitin-conjugating enzyme E2L 6
107526	1.93448	Up	1	Gimap4	GTPase, IMAP family member 4
545384	1.93114	Up	0.979547	BC094916	cDNA sequence BC094916
17005	1.92811	Up	0.99067	Ltk	leukocyte tyrosine kinase
68636	1.91834	Up	0.999527	Fahd1	fumarylacetoacetate hydrolase domain containing 1
19824	1.91258	Up	1	Trim10	tripartite motif-containing 10
93694	1.91144	Up	1	Clec2d	C-type lectin domain family 2, member d
17057	1.90964	Up	0.995556	Klrb1a	killer cell lectin-like receptor subfamily B member 1A
11865	1.90727	Up	0.99986	Arntl	aryl hydrocarbon receptor nuclear translocator-like
433374	1.90046	Up	0.987405	Gm20743	predicted gene, 20743
171543	1.89561	Up	0.995314	Bmf	BCL2 modifying factor
12305	1.89372	Up	0.996177	Ddr1	discoidin domain receptor family, member 1
241525	1.89257	Up	0.999992	Ypel4	yippee-like 4 (Drosophila)
231931	1.88831	Up	0.999562	Gimap6	GTPase, IMAP family member 6
13857	1.88693	Up	0.998889	Epor	erythropoietin receptor
224440	1.88554	Up	0.996386	Setd4	SET domain containing 4
666266	1.88536	Up	0.986635	Gm8013	predicted gene 8013
226251	1.88346	Up	0.998944	Ablim1	actin-binding LIM protein 1
319188	1.87915	Up	0.944271	Hist1h2bp	histone cluster 1, H2bp
109978	1.87675	Up	0.99519	Art4	ADP-ribosyltransferase 4
58233	1.87344	Up	0.999049	Dnaja4	DnaJ heat shock protein family (Hsp40) member A4
70127	1.8679	Up	0.994517	Dpf3	D4, zinc and double PHD fingers, family 3
71726	1.86472	Up	0.985997	Smug1	single-strand selective monofunctional uracil DNA glycosylase
19011	1.86372	Up	0.990568	Endou	endonuclease, polyU-specific
77433	1.85837	Up	0.999146	Redrum	Redrum, erythroid developmental long intergenic non-protein coding transcript
13479	1.85717	Up	0.981848	Dpep1	dipeptidase 1 (renal)
240034	1.85626	Up	0.990535	Zfp760	zinc finger protein 760
103172	1.85137	Up	0.996821	Chchd10	coiled-coil-helix-coiled-coil-helix domain containing 10
57444	1.84728	Up	1	Isg20	interferon-stimulated protein
12265	1.84522	Up	0.996255	Ciita	class II transactivator
14151	1.83954	Up	1	Fech	ferrochelatase
17385	1.83432	Up	0.98988	Mmp11	matrix metallopeptidase 11
22780	1.83363	Up	0.996579	Ikzf3	IKAROS family zinc finger 3
54396	1.82805	Up	1	Irgm2	immunity-related GTPase family M member 2
232969	1.82655	Up	0.995118	Zfp428	zinc finger protein 428
76071	1.82549	Up	0.995621	Jakmip1	janus kinase and microtubule interacting protein 1
71775	1.82318	Up	0.999291	1300017J02Rik	RIKEN cDNA 1300017J02 gene
70989	1.82157	Up	0.992119	Jhy	juvenile hydrocephalus
71091	1.81509	Up	0.996656	Cdkl1	cyclin-dependent kinase-like 1 (CDC2-related kinase)
57908	1.81438	Up	0.99343	Zfp318	zinc finger protein 318
100040572	1.81416	Up	0.990904	Gm2848	predicted gene 2848
74480	1.80972	Up	0.996642	Samd4	sterile alpha motif domain containing 4
11607	1.80735	Up	0.98907	Agtr1a	angiotensin II receptor, type 1a
231583	1.80735	Up	0.994172	Slc26a1	solute carrier family 26 (sulfate transporter), member 1
225266	1.80735	Up	0.986052	Klhl14	kelch-like 14
83408	1.80597	Up	1	Gimap3	GTPase, IMAP family member 3
22637	1.80474	Up	0.997444	Zap70	zeta-chain (TCR) associated protein kinase
544763	1.80326	Up	0.999773	Hbq1b	hemoglobin, theta 1B
12416	1.80139	Up	0.999226	Cbx2	chromobox 2
57765	1.7981	Up	0.98866	Tbx21	T-box 21
76589	1.79684	Up	0.994247	Unc5cl	unc-5 family C-terminal like
11801	1.79607	Up	0.999016	Cd5l	CD5 antigen-like
329513	1.79494	Up	0.980752	A730036I17Rik	RIKEN cDNA A730036I17 gene
18476	1.79075	Up	0.998899	Pafah1b3	platelet-activating factor acetylhydrolase, isoform 1b, subunit 3
17896	1.78776	Up	0.997307	Myl4	myosin, light polypeptide 4
67900	1.78755	Up	0.996796	Mtfp1	mitochondrial fission process 1
12494	1.78687	Up	0.996275	Cd38	CD38 antigen
216635	1.78517	Up	0.99163	Hbq1a	hemoglobin, theta 1A
71602	1.78093	Up	0.990853	Myo1e	myosin IE
63828	1.77309	Up	0.999515	Fn3k	fructosamine 3 kinase
20497	1.77298	Up	0.978871	Slc12a3	solute carrier family 12, member 3
23936	1.77018	Up	0.992924	Lynx1	Ly6/neurotoxin 1
70574	1.76792	Up	0.996773	Cpm	carboxypeptidase M
270893	1.76419	Up	0.996168	Tmem132e	transmembrane protein 132E
317758	1.7632	Up	0.999982	Gimap9	GTPase, IMAP family member 9
171211	1.76267	Up	0.990661	Edaradd	EDAR (ectodysplasin-A receptor)-associated death domain
14580	1.76209	Up	0.993803	Gfap	glial fibrillary acidic protein
11877	1.75772	Up	0.998711	Arvcf	armadillo repeat gene deleted in velo-cardio-facial syndrome
13809	1.75657	Up	0.996204	Enpep	glutamyl aminopeptidase
14133	1.75618	Up	0.997404	Fcna	ficolin A
378954	1.75529	Up	0.996254	3000002C10Rik	glyceraldehyde-3-phosphate dehydrogenase pseudogene
232232	1.75489	Up	0.995552	Hdac11	histone deacetylase 11
81907	1.75207	Up	0.990805	Tmem108	transmembrane protein 108
74753	1.75108	Up	0.995871	Trmo	tRNA methyltransferase O
64082	1.75028	Up	0.99059	Popdc2	popeye domain containing 2
56525	1.74761	Up	0.997193	Zfp235	zinc finger protein 235
68875	1.7476	Up	1	Tmcc2	transmembrane and coiled-coil domains 2
71911	1.74399	Up	0.997258	Bdh1	3-hydroxybutyrate dehydrogenase, type 1
12481	1.7381	Up	0.993363	Cd2	CD2 antigen
68149	1.73143	Up	0.997279	Otub2	OTU domain, ubiquitin aldehyde binding 2
269344	1.73013	Up	0.972912	Ell3	elongation factor RNA polymerase II-like 3
12491	1.7266	Up	1	Cd36	CD36 antigen
78252	1.71969	Up	0.998881	Nxpe2	neurexophilin and PC-esterase domain family, member 2
14357	1.71543	Up	0.981088	Dtx1	deltex 1, E3 ubiquitin ligase
12349	1.71326	Up	1	Car2	carbonic anhydrase 2
12799	1.70916	Up	0.999212	Cnp	2',3'-cyclic nucleotide 3' phosphodiesterase
66211	1.7073	Up	0.995586	Rpl3l	ribosomal protein L3-like
223267	1.70559	Up	0.993157	Ggact	gamma-glutamylamine cyclotransferase
12509	1.7053	Up	0.997009	Cd59a	CD59a antigen
93966	1.70476	Up	0.999956	Hemgn	hemogen
72691	1.70331	Up	0.998986	Calhm2	calcium homeostasis modulator 2
108058	1.69494	Up	1	Camk2d	calcium/calmodulin-dependent protein kinase II, delta
70807	1.69314	Up	0.998802	Arrdc2	arrestin domain containing 2
276891	1.68917	Up	0.993719	Timd4	T cell immunoglobulin and mucin domain containing 4
102371	1.68382	Up	0.986965	Myzap	myocardial zonula adherens protein
217342	1.68021	Up	1	Ube2o	ubiquitin-conjugating enzyme E2O
269585	1.67908	Up	0.99082	Zscan20	zinc finger and SCAN domains 20
12097	1.67726	Up	0.92933	Bglap2	bone gamma-carboxyglutamate protein 2
72401	1.66827	Up	0.99953	Slc43a1	solute carrier family 43, member 1
19265	1.66613	Up	1	Ptprcap	protein tyrosine phosphatase, receptor type, C polypeptide-associated protein
69885	1.66362	Up	0.994387	Aunip	aurora kinase A and ninein interacting protein
224703	1.65942	Up	1	March2	membrane-associated ring finger (C3HC4) 2
233893	1.65842	Up	0.974882	Zfp764	zinc finger protein 764
16534	1.65317	Up	0.999798	Kcnn4	potassium intermediate/small conductance calcium-activated channel, subfamily N, member 4
668501	1.65208	Up	0.99902	Zfp507	zinc finger protein 507
100038654	1.64904	Up	0.995932	Gm10371	predicted gene 10371
11732	1.64665	Up	0.999196	Ank	progressive ankylosis
320633	1.6461	Up	0.990509	Zbtb26	zinc finger and BTB domain containing 26
12550	1.64118	Up	0.995537	Cdh1	cadherin 1
18715	1.63665	Up	0.999145	Pim2	proviral integration site 2
19415	1.63399	Up	0.978087	Rasal1	RAS protein activator like 1 (GAP1 like)
268670	1.63227	Up	0.996831	Zfp759	zinc finger protein 759
30059	1.62902	Up	0.998633	Timm10	translocase of inner mitochondrial membrane 10
54156	1.62891	Up	0.985617	Egfl6	EGF-like-domain, multiple 6
225608	1.6287	Up	0.993826	Sh3tc2	SH3 domain and tetratricopeptide repeats 2
212980	1.62803	Up	0.995893	Slc45a3	solute carrier family 45, member 3
78802	1.62644	Up	0.995234	Ttc30a1	tetratricopeptide repeat domain 30A1
71683	1.62487	Up	0.999936	Gypc	glycophorin C
19746	1.62175	Up	0.999665	Rhd	Rh blood group, D antigen
68867	1.61968	Up	0.990906	Rnf122	ring finger protein 122
21673	1.61886	Up	0.999397	Dntt	deoxynucleotidyltransferase, terminal
229474	1.61856	Up	0.996791	Fhdc1	FH2 domain containing 1
12014	1.61764	Up	0.992227	Bach2	BTB and CNC homology, basic leucine zipper transcription factor 2
234740	1.61702	Up	0.991774	Tmem231	transmembrane protein 231
22717	1.61365	Up	0.98991	Zfp59	zinc finger protein 59
435145	1.61298	Up	0.98447	Shisa8	shisa family member 8
20969	1.61298	Up	0.996329	Sdc1	syndecan 1
13828	1.6104	Up	0.999997	Epb42	erythrocyte membrane protein band 4.2
231932	1.60833	Up	0.997717	Gimap7	GTPase, IMAP family member 7
330830	1.60733	Up	0.988292	Drc7	dynein regulatory complex subunit 7
21754	1.60569	Up	0.995149	Tesk1	testis specific protein kinase 1
14605	1.60525	Up	0.999977	Tsc22d3	TSC22 domain family, member 3
75985	1.5987	Up	0.990918	Rab30	RAB30, member RAS oncogene family
16643	1.59274	Up	0.999121	Klrd1	killer cell lectin-like receptor, subfamily D, member 1
243574	1.59202	Up	0.990935	Kbtbd8	kelch repeat and BTB (POZ) domain containing 8
216350	1.58843	Up	0.995798	Tspan8	tetraspanin 8
212728	1.58496	Up	0.998932	Gm17296	TAR RNA binding protein 1
17203	1.58496	Up	0.97336	Mc5r	melanocortin 5 receptor
15983	1.58281	Up	1	Ifrd2	interferon-related developmental regulator 2
54484	1.58199	Up	1	Mkrn1	makorin, ring finger protein, 1
268297	1.58029	Up	0.996501	Scml4	sex comb on midleg-like 4 (Drosophila)
11459	1.57916	Up	0.929589	Acta1	actin, alpha 1, skeletal muscle
240041	1.57798	Up	0.993732	Zfp945	zinc finger protein 945
211550	1.57792	Up	1	Tifa	TRAF-interacting protein with forkhead-associated domain
15505	1.5776	Up	0.999071	Hsph1	heat shock 105kDa/110kDa protein 1
20679	1.57499	Up	0.994137	Sox6	SRY (sex determining region Y)-box 6
338368	1.57191	Up	0.995647	Fam109b	family with sequence similarity 109, member B
69387	1.5702	Up	0.984523	Dnajb13	DnaJ heat shock protein family (Hsp40) member B13
19245	1.56863	Up	0.996826	Ptp4a3	protein tyrosine phosphatase 4a3
232670	1.56764	Up	0.999553	Tspan33	tetraspanin 33
68066	1.56711	Up	1	Slc25a39	solute carrier family 25, member 39
209837	1.56635	Up	0.999006	Slc38a5	solute carrier family 38, member 5
666794	1.56408	Up	0.979168	Rbm24	RNA binding motif protein 24
266645	1.56084	Up	0.995128	Acmsd	amino carboxymuconate semialdehyde decarboxylase
12483	1.56078	Up	0.995836	Cd22	CD22 antigen
73451	1.55908	Up	0.994241	Zfp763	zinc finger protein 763
320845	1.55776	Up	0.97967	A230056P14Rik	RIKEN cDNA A230056P14 gene
408062	1.55663	Up	0.994307	Zfp873	zinc finger protein 873
68526	1.55448	Up	0.9977	Gpr155	G protein-coupled receptor 155
11606	1.55254	Up	0.955483	Agt	angiotensinogen (serpin peptidase inhibitor, clade A, member 8)
100043040	1.5516	Up	0.993225	1110002L01Rik	RIKEN cDNA 1110002L01 gene
67017	1.54985	Up	0.999117	Fam210b	family with sequence similarity 210, member B
319160	1.54923	Up	0.958791	Hist1h4k	histone cluster 1, H4k
100764	1.54551	Up	0.996234	Rita1	RBPJ interacting and tubulin associated 1
51799	1.54475	Up	0.990915	Rundc3a	RUN domain containing 3A
78369	1.54374	Up	0.999405	Icam4	intercellular adhesion molecule 4, Landsteiner-Wiener blood group
66690	1.54031	Up	0.996272	Tmem186	transmembrane protein 186
244853	1.53995	Up	0.990926	Nxpe4	neurexophilin and PC-esterase domain family, member 4
70564	1.53975	Up	0.999147	Fam213a	family with sequence similarity 213, member A
20304	1.53877	Up	0.999806	Ccl5	chemokine (C-C motif) ligand 5
216781	1.53617	Up	0.99721	Trim58	tripartite motif-containing 58
79196	1.53576	Up	0.998821	Osbpl5	oxysterol binding protein-like 5
140765	1.531	Up	0.996844	Tmprss3	transmembrane protease, serine 3
77827	1.53051	Up	0.994473	Krba1	KRAB-A domain containing 1
14415	1.5271	Up	0.994277	Gad1	glutamate decarboxylase 1
56199	1.52287	Up	0.998847	Abcb10	ATP-binding cassette, sub-family B (MDR/TAP), member 10
14938	1.52156	Up	0.999101	Gzma	granzyme A
67393	1.52126	Up	0.999378	Cxxc5	CXXC finger 5
68166	1.52101	Up	0.994554	Spire1	spire homolog 1 (Drosophila)
19009	1.52083	Up	0.992466	Pou6f1	POU domain, class 6, transcription factor 1
15001	1.52046	Up	0.996891	H2-Oa	histocompatibility 2, O region alpha locus
69046	1.51961	Up	1	Isca1	iron-sulfur cluster assembly 1
319583	1.51777	Up	0.996804	Lig4	ligase IV, DNA, ATP-dependent
27028	1.51771	Up	0.999136	Ermap	erythroblast membrane-associated protein
19419	1.51699	Up	0.990446	Rasgrp1	RAS guanyl releasing protein 1
19882	1.51201	Up	0.983837	Mst1r	macrophage stimulating 1 receptor (c-met-related tyrosine kinase)
217340	1.51159	Up	0.996497	Rnf157	ring finger protein 157
11931	1.51143	Up	0.997307	Atp1b1	ATPase, Na+/K+ transporting, beta 1 polypeptide
67008	1.5103	Up	0.996662	Yae1d1	Yae1 domain containing 1
15587	1.51027	Up	0.992613	Hyal2	hyaluronoglucosaminidase 2
20533	1.50658	Up	1	Slc4a1	solute carrier family 4 (anion exchanger), member 1
20708	1.50579	Up	0.995398	Serpinb6b	serine (or cysteine) peptidase inhibitor, clade B, member 6b
382864	1.50413	Up	0.990633	Colq	collagen-like tail subunit (single strand of homotrimer) of asymmetric acetylcholinesterase
20739	1.50195	Up	0.9999	Spta1	spectrin alpha, erythrocytic 1
333670	1.50075	Up	0.9971	Gm867	predicted gene 867
100504714	1.49993	Up	0.996064	Gm16793	predicted gene, 16793
68281	1.49825	Up	0.984806	4930430F08Rik	RIKEN cDNA 4930430F08 gene
211586	1.49641	Up	1	Tfdp2	transcription factor Dp 2
11826	1.49238	Up	1	Aqp1	aquaporin 1
233016	1.48877	Up	1	Blvrb	biliverdin reductase B (flavin reductase (NADPH))
16364	1.48751	Up	0.994267	Irf4	interferon regulatory factor 4
12096	1.48563	Up	0.982101	Bglap	bone gamma carboxyglutamate protein
228139	1.48308	Up	0.990943	P2rx3	purinergic receptor P2X, ligand-gated ion channel, 3
18563	1.48183	Up	0.996485	Pcx	pyruvate carboxylase
21349	1.48151	Up	0.99637	Tal1	T cell acute lymphocytic leukemia 1
373864	1.48094	Up	0.985588	Col27a1	collagen, type XXVII, alpha 1
13349	1.47908	Up	0.994692	Ackr1	atypical chemokine receptor 1 (Duffy blood group)
13829	1.47815	Up	1	Dmtn	dematin actin binding protein
11685	1.47705	Up	0.958469	Alox12e	arachidonate lipoxygenase, epidermal
73673	1.47681	Up	0.99554	Rec114	REC114 meiotic recombination protein
11647	1.47573	Up	0.994352	Alpl	alkaline phosphatase, liver/bone/kidney
65246	1.47561	Up	1	Xpo7	exportin 7
19057	1.47504	Up	0.995794	Ppp3cc	protein phosphatase 3, catalytic subunit, gamma isoform
72774	1.47393	Up	0.996461	Neil1	nei endonuclease VIII-like 1 (E. coli)
14860	1.47207	Up	0.994161	Gsta4	glutathione S-transferase, alpha 4
100043489	1.47149	Up	0.980991	1300002E11Rik	RIKEN cDNA 1300002E11 gene
81897	1.47139	Up	0.992273	Tlr9	toll-like receptor 9
59020	1.46915	Up	0.988808	Pdzk1	PDZ domain containing 1
71041	1.46903	Up	0.992545	Pcgf6	polycomb group ring finger 6
100038514	1.46297	Up	0.984897	Gm11837	predicted gene 11837
237360	1.45943	Up	0.99029	Adamts14	a disintegrin-like and metallopeptidase (reprolysin type) with thrombospondin type 1 motif, 14
12346	1.45802	Up	0.99877	Car1	carbonic anhydrase 1
58185	1.45648	Up	1	Rsad2	radical S-adenosyl methionine domain containing 2
211389	1.45468	Up	0.996509	Suox	sulfite oxidase
243374	1.45424	Up	0.995517	Gimap8	GTPase, IMAP family member 8
207952	1.45418	Up	1	Klhl25	kelch-like 25
382985	1.45337	Up	0.995673	Rrm2b	ribonucleotide reductase M2 B (TP53 inducible)
14732	1.45214	Up	0.99416	Gpam	glycerol-3-phosphate acyltransferase, mitochondrial
67216	1.45166	Up	0.987336	Mboat2	membrane bound O-acyltransferase domain containing 2
22276	1.45055	Up	0.996584	Uros	uroporphyrinogen III synthase
16764	1.449	Up	0.996421	Aff3	AF4/FMR2 family, member 3
12890	1.44768	Up	0.999477	Cplx2	complexin 2
12291	1.44381	Up	0.989795	Cacna1g	calcium channel, voltage-dependent, T type, alpha 1G subunit
235527	1.44313	Up	0.992997	Plscr4	phospholipid scramblase 4
26358	1.44057	Up	0.990913	Aldh1a7	aldehyde dehydrogenase family 1, subfamily A7
320253	1.43893	Up	0.990492	2017-03-03	membrane-associated ring finger (C3HC4) 3
20249	1.43764	Up	0.993294	Scd1	stearoyl-Coenzyme A desaturase 1
57255	1.43631	Up	1	Cldn13	claudin 13
78255	1.43481	Up	0.993389	Ralgps2	Ral GEF with PH domain and SH3 binding motif 2
20528	1.4322	Up	0.990815	Slc2a4	solute carrier family 2 (facilitated glucose transporter), member 4
230577	1.43195	Up	0.990843	Pars2	prolyl-tRNA synthetase (mitochondrial)(putative)
15288	1.43147	Up	0.999282	Hmbs	hydroxymethylbilane synthase
16634	1.43017	Up	0.987004	Klra3	killer cell lectin-like receptor, subfamily A, member 3
236193	1.42931	Up	0.997021	Zfp709	zinc finger protein 709
27388	1.42693	Up	0.999047	Ptdss2	phosphatidylserine synthase 2
17086	1.42522	Up	0.994764	Ncr1	natural cytotoxicity triggering receptor 1
50997	1.42461	Up	0.996673	Mpp2	membrane protein, palmitoylated 2 (MAGUK p55 subfamily member 2)
14528	1.42346	Up	1	Gch1	GTP cyclohydrolase 1
14651	1.42327	Up	1	Hagh	hydroxyacyl glutathione hydrolase
19743	1.42122	Up	0.998642	Rhag	Rhesus blood group-associated A glycoprotein
56708	1.42074	Up	0.984823	Clcf1	cardiotrophin-like cytokine factor 1
73046	1.42025	Up	1	Glrx5	glutaredoxin 5
14934	1.41958	Up	0.999148	Gypa	glycophorin A
24057	1.41626	Up	0.996567	Sh3yl1	Sh3 domain YSC-like 1
12359	1.41512	Up	1	Cat	catalase
17025	1.41508	Up	0.999891	Alad	aminolevulinate, delta-, dehydratase
269587	1.41472	Up	1	Epb41	erythrocyte membrane protein band 4.1
67712	1.41437	Up	0.999917	Slc25a37	solute carrier family 25, member 37
20728	1.41359	Up	0.985799	Spic	Spi-C transcription factor (Spi-1/PU.1 related)
14664	1.41235	Up	0.997273	Slc6a9	solute carrier family 6 (neurotransmitter transporter, glycine), member 9
23925	1.41232	Up	0.999019	Kel	Kell blood group
72297	1.41146	Up	0.980766	B3gnt3	UDP-GlcNAc:betaGal beta-1,3-N-acetylglucosaminyltransferase 3
435684	1.41093	Up	0.98416	Shf	Src homology 2 domain containing F
331524	1.41028	Up	0.996488	Xkrx	X-linked Kx blood group related, X-linked
320560	1.40889	Up	0.983163	Dennd5b	DENN/MADD domain containing 5B
243833	1.40808	Up	0.992656	Zfp128	zinc finger protein 128
66949	1.40673	Up	0.997178	Trim59	tripartite motif-containing 59
100996933	1.40591	Up	0.987339	Lincred1	long intergenic non-protein coding RNA of erythroid differentiation 1
14871	1.40469	Up	0.999014	Gstt1	glutathione S-transferase, theta 1
243834	1.40372	Up	0.994631	Zfp324	zinc finger protein 324
319711	1.40244	Up	0.996631	E230029C05Rik	RIKEN cDNA E230029C05 gene
11433	1.40193	Up	1	Acp5	acid phosphatase 5, tartrate resistant
54390	1.39889	Up	0.978821	Sit1	suppression inducing transmembrane adaptor 1
102060	1.39773	Up	1	Gadd45gip1	growth arrest and DNA-damage-inducible, gamma interacting protein 1
170763	1.39642	Up	0.994878	Zfp87	zinc finger protein 87
192194	1.39598	Up	0.998983	Btnl10	butyrophilin-like 10
98365	1.39414	Up	0.978999	Slamf9	SLAM family member 9
71446	1.39192	Up	0.996963	Wrb	tryptophan rich basic protein
320332	1.39188	Up	0.991461	Hist4h4	histone cluster 4, H4
406217	1.39023	Up	0.993336	Bex4	brain expressed X-linked 4
17961	1.38884	Up	0.993133	Nat2	N-acetyltransferase 2 (arylamine N-acetyltransferase)
56812	1.38535	Up	0.998748	Dnajb2	DnaJ heat shock protein family (Hsp40) member B2
625360	1.38122	Up	0.989789	BC147527	cDNA sequence BC147527
277414	1.38096	Up	0.995949	Trp53i11	transformation related protein 53 inducible protein 11
67139	1.38014	Up	0.997314	Mis12	MIS12 kinetochore complex component
11443	1.37851	Up	0.989827	Chrnb1	cholinergic receptor, nicotinic, beta polypeptide 1 (muscle)
21672	1.37601	Up	0.999682	Prdx2	peroxiredoxin 2
68260	1.37281	Up	0.979602	Trmt12	tRNA methyltranferase 12
11303	1.3726	Up	0.991586	Abca1	ATP-binding cassette, sub-family A (ABC1), member 1
19358	1.37147	Up	1	Rad23a	RAD23 homolog A, nucleotide excision repair protein
75540	1.37022	Up	0.980999	Fpgt	fucose-1-phosphate guanylyltransferase
240754	1.36932	Up	0.993095	Lax1	lymphocyte transmembrane adaptor 1
22718	1.36798	Up	0.990793	Zfp60	zinc finger protein 60
17068	1.36645	Up	0.999152	Ly6d	lymphocyte antigen 6 complex, locus D
194268	1.36622	Up	0.990738	9930104L06Rik	RIKEN cDNA 9930104L06 gene
12290	1.36544	Up	0.982459	Cacna1e	calcium channel, voltage-dependent, R type, alpha 1E subunit
13586	1.36521	Up	0.992301	Ear1	eosinophil-associated, ribonuclease A family, member 1
11876	1.36484	Up	0.990403	Artn	artemin
13813	1.36409	Up	0.987429	Eomes	eomesodermin
16619	1.36375	Up	0.983102	Klk1b27	kallikrein 1-related peptidase b27
21334	1.36357	Up	0.992014	Tac2	tachykinin 2
16149	1.36215	Up	0.996179	Cd74	CD74 antigen (invariant polypeptide of major histocompatibility complex, class II antigen-associated)
72735	1.36094	Up	0.962101	Eldr	Egfr long non-coding downstream RNA
225845	1.35908	Up	0.996254	Pla2g16	phospholipase A2, group XVI
236899	1.35484	Up	0.990717	Pcyt1b	phosphate cytidylyltransferase 1, choline, beta isoform
11733	1.35384	Up	0.998721	Ank1	ankyrin 1, erythroid
20362	1.35262	Up	0.995545	2017-09-08	septin 8
170812	1.35232	Up	0.999996	Ahsp	alpha hemoglobin stabilizing protein
380601	1.35222	Up	0.991077	Fastkd5	FAST kinase domains 5
223669	1.35099	Up	0.99057	Zfp7	zinc finger protein 7
74760	1.35086	Up	0.99927	Rab3il1	RAB3A interacting protein (rabin3)-like 1
626832	1.34941	Up	0.980227	Gm6710	predicted gene 6710
14609	1.34849	Up	0.985037	Gja1	gap junction protein, alpha 1
67122	1.34829	Up	0.97714	Nrarp	Notch-regulated ankyrin repeat protein
78749	1.34599	Up	0.995948	Filip1l	filamin A interacting protein 1-like
20519	1.34518	Up	0.994967	Slc22a3	solute carrier family 22 (organic cation transporter), member 3
192663	1.34471	Up	0.989913	Abcg4	ATP-binding cassette, sub-family G (WHITE), member 4
276919	1.34214	Up	0.990925	Gemin4	gem (nuclear organelle) associated protein 4
72012	1.34159	Up	0.995651	1600020E01Rik	RIKEN cDNA 1600020E01 gene
71591	1.34117	Up	0.996575	Zfp251	zinc finger protein 251
19094	1.33845	Up	0.990814	Mapk11	mitogen-activated protein kinase 11
239083	1.33826	Up	0.911977	Ccnb1ip1	cyclin B1 interacting protein 1
414068	1.33802	Up	0.974734	Bach2os	BTB and CNC homology 2, opposite strand
68970	1.33734	Up	1	Dcaf12	DDB1 and CUL4 associated factor 12
77727	1.3372	Up	0.990855	6030468B19Rik	RIKEN cDNA 6030468B19 gene
319352	1.33169	Up	0.983328	Pianp	PILR alpha associated neural protein
20501	1.33035	Up	0.997013	Slc16a1	solute carrier family 16 (monocarboxylic acid transporters), member 1
13482	1.32929	Up	0.996854	Dpp4	dipeptidylpeptidase 4
19159	1.3258	Up	0.994406	Cyth3	cytohesin 3
238692	1.32549	Up	0.996276	Zfp874a	zinc finger protein 874a
22775	1.32524	Up	0.990659	Zik1	zinc finger protein interacting with K protein 1
73991	1.3251	Up	0.981971	Atl1	atlastin GTPase 1
78593	1.32415	Up	0.978185	Nrip3	nuclear receptor interacting protein 3
20411	1.32319	Up	0.990755	Sorbs1	sorbin and SH3 domain containing 1
12048	1.32193	Up	1	Bcl2l1	BCL2-like 1
69024	1.31832	Up	0.999999	Snx15	sorting nexin 15
103711	1.31761	Up	0.999129	Pnpo	pyridoxine 5'-phosphate oxidase
16443	1.31499	Up	0.996964	Itsn1	intersectin 1 (SH3 domain protein 1A)
52065	1.31499	Up	0.996655	Mfhas1	malignant fibrous histiocytoma amplified sequence 1
19339	1.31434	Up	0.996132	Rab3a	RAB3A, member RAS oncogene family
232023	1.31385	Up	0.999115	Vopp1	vesicular, overexpressed in cancer, prosurvival protein 1
330189	1.31324	Up	0.992408	Tmem120b	transmembrane protein 120B
69440	1.31288	Up	0.993285	Dennd6b	DENN/MADD domain containing 6B
71946	1.31185	Up	0.997005	Endod1	endonuclease domain containing 1
232337	1.31012	Up	0.996277	Zfp637	zinc finger protein 637
16205	1.30988	Up	0.999273	Gimap1	GTPase, IMAP family member 1
271005	1.30812	Up	0.981396	Klhdc1	kelch domain containing 1
73710	1.30756	Up	0.987722	Tubb2b	tubulin, beta 2B class IIB
75580	1.30728	Up	0.995479	Zbtb4	zinc finger and BTB domain containing 4
56527	1.30633	Up	0.970357	Mast1	microtubule associated serine/threonine kinase 1
100900	1.30339	Up	0.9993	Hscb	HscB iron-sulfur cluster co-chaperone
333883	1.30127	Up	0.988637	Cd59b	CD59b antigen
622320	1.30095	Up	0.984364	Kctd21	potassium channel tetramerisation domain containing 21
233280	1.29979	Up	0.979782	Nipa1	non imprinted in Prader-Willi/Angelman syndrome 1 homolog (human)
105298	1.29912	Up	0.979694	Epdr1	ependymin related protein 1 (zebrafish)
216792	1.29866	Up	0.99339	Iba57	IBA57 homolog, iron-sulfur cluster assembly
13609	1.2979	Up	0.990969	S1pr1	sphingosine-1-phosphate receptor 1
233274	1.29789	Up	0.993498	Siglech	sialic acid binding Ig-like lectin H
53885	1.29749	Up	0.992555	Nphp1	nephronophthisis 1 (juvenile) homolog (human)
103213	1.29745	Up	0.995156	Traf3ip2	TRAF3 interacting protein 2
73750	1.29719	Up	0.961339	Whrn	whirlin
20698	1.29658	Up	0.988283	Sphk1	sphingosine kinase 1
22761	1.29656	Up	0.999999	Zfpm1	zinc finger protein, multitype 1
69577	1.29609	Up	0.990276	Fastkd3	FAST kinase domains 3
79565	1.2951	Up	0.979303	Wbscr27	Williams Beuren syndrome chromosome region 27 (human)
20677	1.29456	Up	0.995508	Sox4	SRY (sex determining region Y)-box 4
20741	1.29432	Up	0.99979	Sptb	spectrin beta, erythrocytic
257635	1.29368	Up	0.993487	Sdsl	serine dehydratase-like
66705	1.29111	Up	0.990801	Dnase1l2	deoxyribonuclease 1-like 2
14755	1.29082	Up	0.998335	Pigq	phosphatidylinositol glycan anchor biosynthesis, class Q
68428	1.29021	Up	0.996314	Steap3	STEAP family member 3
78177	1.28798	Up	0.981872	Ninl	ninein-like
74901	1.28733	Up	0.991737	Kbtbd11	kelch repeat and BTB (POZ) domain containing 11
56464	1.28707	Up	0.987662	Ctsf	cathepsin F
12531	1.28618	Up	0.999424	Cdc25b	cell division cycle 25B
12295	1.28307	Up	0.988965	Cacnb1	calcium channel, voltage-dependent, beta 1 subunit
67815	1.28303	Up	0.993203	Sec14l2	SEC14-like lipid binding 2
338364	1.28287	Up	0.990738	Trim65	tripartite motif-containing 65
65247	1.28132	Up	0.999132	Asb1	ankyrin repeat and SOCS box-containing 1
16570	1.28071	Up	0.993366	Kif3c	kinesin family member 3C
66447	1.27883	Up	0.999946	Mgst3	microsomal glutathione S-transferase 3
381924	1.27225	Up	0.989936	Itgad	integrin, alpha D
338365	1.2711	Up	0.963326	Slc41a2	solute carrier family 41, member 2
71779	1.26807	Up	0.999485	2017-03-08	membrane-associated ring finger (C3HC4) 8
110168	1.26795	Up	0.990903	Gpr18	G protein-coupled receptor 18
12955	1.26607	Up	0.967076	Cryab	crystallin, alpha B
16529	1.26534	Up	0.986195	Kcnk5	potassium channel, subfamily K, member 5
14969	1.26351	Up	0.994965	H2-Eb1	histocompatibility 2, class II antigen E beta
380855	1.26303	Up	0.992424	Rsl1	regulator of sex limited protein 1
236690	1.26303	Up	0.996218	Nyx	nyctalopin
14582	1.26099	Up	0.99665	Gfi1b	growth factor independent 1B
192190	1.25695	Up	0.978985	Pkhd1l1	polycystic kidney and hepatic disease 1-like 1
56458	1.2559	Up	0.990106	Foxo1	forkhead box O1
56449	1.25502	Up	1	Ybx3	Y box protein 3
433466	1.25289	Up	0.972292	Jmjd7	jumonji domain containing 7
70997	1.25229	Up	0.984572	Spef1	sperm flagellar 1
71086	1.25166	Up	0.994178	4933412E12Rik	RIKEN cDNA 4933412E12 gene
74645	1.25154	Up	0.998499	Fam46c	family with sequence similarity 46, member C
74238	1.25131	Up	0.990927	Mterf2	mitochondrial transcription termination factor 2
236727	1.25117	Up	0.970563	Slc9a7	solute carrier family 9 (sodium/hydrogen exchanger), member 7
73218	1.25108	Up	0.996778	Sppl2b	signal peptide peptidase like 2B
74334	1.25057	Up	0.999157	Ranbp10	RAN binding protein 10
22719	1.25044	Up	0.981169	Zfp61	zinc finger protein 61
19725	1.24981	Up	0.996868	Rfx2	regulatory factor X, 2 (influences HLA class II expression)
243958	1.24954	Up	0.995845	Siglecg	sialic acid binding Ig-like lectin G
100201	1.24793	Up	0.991803	Tmem64	transmembrane protein 64
12501	1.24631	Up	0.990675	Cd3e	CD3 antigen, epsilon polypeptide
98766	1.24471	Up	0.997052	Ubac1	ubiquitin associated domain containing 1
14375	1.24209	Up	0.997191	Xrcc6	X-ray repair complementing defective repair in Chinese hamster cells 6
72361	1.24166	Up	0.994654	Ces2g	carboxylesterase 2G
67596	1.24113	Up	0.983115	Tespa1	thymocyte expressed, positive selection associated 1
12234	1.23853	Up	0.994713	Btrc	beta-transducin repeat containing protein
243219	1.23343	Up	0.991524	2900026A02Rik	RIKEN cDNA 2900026A02 gene
14629	1.23278	Up	0.995635	Gclc	glutamate-cysteine ligase, catalytic subunit
229323	1.23159	Up	0.996279	Gpr171	G protein-coupled receptor 171
108900	1.23149	Up	0.979545	Fam72a	family with sequence similarity 72, member A
229715	1.23088	Up	0.987803	Amigo1	adhesion molecule with Ig like domain 1
104215	1.23057	Up	0.989974	Rhoq	ras homolog family member Q
68865	1.22938	Up	0.989316	Arv1	ARV1 homolog, fatty acid homeostasis modulator
224598	1.22375	Up	0.961651	Zfp758	zinc finger protein 758
58182	1.22375	Up	0.98408	Prokr1	prokineticin receptor 1
217593	1.22239	Up	0.98601	Slc25a21	solute carrier family 25 (mitochondrial oxodicarboxylate carrier), member 21
14460	1.22207	Up	0.999087	Gata1	GATA binding protein 1
381066	1.22131	Up	0.961594	Zfp948	zinc finger protein 948
66522	1.22073	Up	0.991866	Pgpep1	pyroglutamyl-peptidase I
11519	1.21819	Up	0.996153	Add2	adducin 2 (beta)
244141	1.21666	Up	0.983865	Nars2	asparaginyl-tRNA synthetase 2 (mitochondrial)(putative)
57757	1.21658	Up	0.977097	Pglyrp2	peptidoglycan recognition protein 2
16656	1.21645	Up	0.958395	Hivep3	human immunodeficiency virus type I enhancer binding protein 3
230125	1.21523	Up	0.999149	Slc25a51	solute carrier family 25, member 51
66241	1.21376	Up	0.992591	Tmem9	transmembrane protein 9
79410	1.21299	Up	0.963949	Klra23	killer cell lectin-like receptor subfamily A, member 23
16818	1.21293	Up	0.995209	Lck	lymphocyte protein tyrosine kinase
67260	1.21115	Up	0.989247	Cers4	ceramide synthase 4
77976	1.21099	Up	0.962865	Nuak1	NUAK family, SNF1-like kinase, 1
399591	1.20945	Up	0.981981	Tmsb15l	thymosin beta 15b like
100044193	1.20792	Up	0.984557	Gm20939	predicted gene, 20939
70762	1.20778	Up	0.994738	Dclk2	doublecortin-like kinase 2
14126	1.20774	Up	0.989889	Ms4a2	membrane-spanning 4-domains, subfamily A, member 2
100503120	1.20701	Up	0.992672	A930006K02Rik	RIKEN cDNA A930006K02 gene
232560	1.20645	Up	0.975058	Caprin2	caprin family member 2
228608	1.20626	Up	1	Smox	spermine oxidase
225884	1.20385	Up	0.990704	BC021614	cDNA sequence BC021614
74724	1.20369	Up	0.977637	4930512B01Rik	RIKEN cDNA 4930512B01 gene
24083	1.2031	Up	0.996034	Natd1	N-acetyltransferase domain containing 1
70645	1.20202	Up	0.990182	Oip5	Opa interacting protein 5
27356	1.20163	Up	0.994112	Insl6	insulin-like 6
20612	1.20163	Up	0.961183	Siglec1	sialic acid binding Ig-like lectin 1, sialoadhesin
234683	1.20088	Up	0.993991	Elmo3	engulfment and cell motility 3
12153	1.20004	Up	0.986415	Bmp1	bone morphogenetic protein 1
268288	1.19967	Up	0.985905	Samd3	sterile alpha motif domain containing 3
68842	1.19931	Up	0.975875	Tulp4	tubby like protein 4
22710	1.19597	Up	0.988917	Zfp52	zinc finger protein 52
217708	1.19494	Up	0.994732	Lin52	lin-52 homolog (C. elegans)
20723	1.19433	Up	0.990797	Serpinb9	serine (or cysteine) peptidase inhibitor, clade B, member 9
233199	1.19343	Up	0.976426	Mybpc2	myosin binding protein C, fast-type
18670	1.19339	Up	0.991207	Abcb4	ATP-binding cassette, sub-family B (MDR/TAP), member 4
108723	1.19265	Up	0.986451	Card11	caspase recruitment domain family, member 11
218442	1.19229	Up	0.996885	Serinc5	serine incorporator 5
76491	1.19202	Up	0.937875	Abhd14b	abhydrolase domain containing 14b
70026	1.19158	Up	0.993149	Tspo2	translocator protein 2
12480	1.19134	Up	0.972831	Cd1d2	CD1d2 antigen
15504	1.18882	Up	0.990346	Dnajb3	DnaJ heat shock protein family (Hsp40) member B3
26450	1.18862	Up	0.972584	Rbbp9	retinoblastoma binding protein 9
432572	1.18854	Up	0.998951	Specc1	sperm antigen with calponin homology and coiled-coil domains 1
100503337	1.18632	Up	0.970626	Gm9895	predicted gene 9895
329584	1.18592	Up	0.989617	Slc2a4rg-ps	Slc2a4 regulator, pseudogene
66569	1.18569	Up	0.995758	Gdpd1	glycerophosphodiester phosphodiesterase domain containing 1
13617	1.1822	Up	0.984214	Ednra	endothelin receptor type A
224454	1.18014	Up	0.995781	Zdhhc14	zinc finger, DHHC domain containing 14
70789	1.17932	Up	0.996132	Kynu	kynureninase (L-kynurenine hydrolase)
73172	1.17927	Up	0.983394	Exo5	exonuclease 5
53867	1.17915	Up	0.961386	Col5a3	collagen, type V, alpha 3
80915	1.17844	Up	0.991922	Dusp12	dual specificity phosphatase 12
19012	1.17329	Up	0.985786	Plpp1	phospholipid phosphatase 1
26968	1.17306	Up	0.972319	Islr	immunoglobulin superfamily containing leucine-rich repeat
13041	1.17281	Up	0.98024	Ctsw	cathepsin W
223732	1.17139	Up	0.990795	Ldoc1l	leucine zipper, down-regulated in cancer 1-like
338351	1.17137	Up	0.979661	Akap17b	A kinase (PRKA) anchor protein 17B
631323	1.17099	Up	0.978576	Gm12250	predicted gene 12250
18174	1.17095	Up	0.992269	Slc11a2	solute carrier family 11 (proton-coupled divalent metal ion transporters), member 2
93737	1.16993	Up	0.981555	Pard6g	par-6 family cell polarity regulator gamma
240120	1.16993	Up	0.985801	Zfp119b	zinc finger protein 119b
72128	1.16906	Up	0.990639	2610008E11Rik	RIKEN cDNA 2610008E11 gene
70726	1.1684	Up	0.874362	Angptl6	angiopoietin-like 6
12408	1.16819	Up	0.990859	Cbr1	carbonyl reductase 1
233081	1.16804	Up	0.92287	Ffar1	free fatty acid receptor 1
18769	1.16801	Up	1	Pkig	protein kinase inhibitor, gamma
13587	1.16725	Up	0.993609	Ear2	eosinophil-associated, ribonuclease A family, member 2
100049077	1.16646	Up	0.971971	LOC100049077	uncharacterized LOC100049077
110956	1.16597	Up	1	D17H6S56E-5	DNA segment, Chr 17, human D6S56E 5
12892	1.16548	Up	0.996234	Cpox	coproporphyrinogen oxidase
22165	1.16547	Up	0.955687	Txk	TXK tyrosine kinase
20557	1.16302	Up	0.984335	Slfn3	schlafen 3
320407	1.16071	Up	0.990941	Klri2	killer cell lectin-like receptor family I member 2
11932	1.15915	Up	0.97176	Atp1b2	ATPase, Na+/K+ transporting, beta 2 polypeptide
27007	1.15754	Up	0.989191	Klrk1	killer cell lectin-like receptor subfamily K, member 1
106248	1.15677	Up	0.995267	Qtrtd1	queuine tRNA-ribosyltransferase domain containing 1
20400	1.15612	Up	0.952324	Sh2d1a	SH2 domain containing 1A
192970	1.15538	Up	1	Dhrs11	dehydrogenase/reductase (SDR family) member 11
66124	1.15506	Up	0.999114	Josd2	Josephin domain containing 2
51793	1.15288	Up	0.989229	Ddah2	dimethylarginine dimethylaminohydrolase 2
100504404	1.15264	Up	0.997791	H2-Ea-ps	histocompatibility 2, class II antigen E alpha, pseudogene
71416	1.15256	Up	0.950712	5430425K12Rik	RIKEN cDNA 5430425K12 gene
140795	1.14815	Up	0.990257	P2ry14	purinergic receptor P2Y, G-protein coupled, 14
18263	1.14808	Up	0.998753	Odc1	ornithine decarboxylase, structural 1
14198	1.14775	Up	0.977914	Fhit	fragile histidine triad gene
22785	1.14612	Up	0.99178	Slc30a4	solute carrier family 30 (zinc transporter), member 4
321008	1.14574	Up	0.989905	6330408A02Rik	RIKEN cDNA 6330408A02 gene
15000	1.14536	Up	0.997292	H2-DMb2	histocompatibility 2, class II, locus Mb2
60527	1.14514	Up	0.990871	Fads3	fatty acid desaturase 3
71690	1.14315	Up	0.979204	Esm1	endothelial cell-specific molecule 1
17132	1.14241	Up	0.990595	Maf	avian musculoaponeurotic fibrosarcoma oncogene homolog
211401	1.14173	Up	0.990023	Mtss1	metastasis suppressor 1
233056	1.1394	Up	0.990615	Zfp790	zinc finger protein 790
67311	1.13939	Up	0.990854	Nanp	N-acetylneuraminic acid phosphatase
14961	1.13729	Up	0.994122	H2-Ab1	histocompatibility 2, class II antigen A, beta 1
78303	1.1363	Up	0.988729	Hist3h2ba	histone cluster 3, H2ba
270118	1.13523	Up	0.995347	Maml2	mastermind like 2 (Drosophila)
101187	1.1349	Up	0.990555	Parp11	poly (ADP-ribose) polymerase family, member 11
268857	1.13362	Up	0.986559	Nlrc3	NLR family, CARD domain containing 3
233987	1.13281	Up	0.982398	Zfp958	zinc finger protein 958
12831	1.13171	Up	0.990879	Col5a1	collagen, type V, alpha 1
666926	1.13171	Up	0.983624	Gm8369	predicted gene 8369
68738	1.12931	Up	0.998224	Acss1	acyl-CoA synthetase short-chain family member 1
14999	1.12809	Up	0.991195	H2-DMb1	histocompatibility 2, class II, locus Mb1
140742	1.12634	Up	0.994167	Sesn1	sestrin 1
230162	1.12626	Up	0.990787	Zfp189	zinc finger protein 189
23969	1.12528	Up	0.947241	Pacsin1	protein kinase C and casein kinase substrate in neurons 1
15235	1.12506	Up	0.983363	Mst1	macrophage stimulating 1 (hepatocyte growth factor-like)
109270	1.12341	Up	0.990904	Prr5	proline rich 5 (renal)
105886298	1.12142	Up	0.985123	Cmc4	C-x(9)-C motif containing 4
13400	1.12085	Up	0.981721	Dmpk	dystrophia myotonica-protein kinase
26940	1.11999	Up	0.990743	Ecsit	ECSIT signalling integrator
242248	1.1197	Up	0.979167	Bank1	B cell scaffold protein with ankyrin repeats 1
381126	1.1193	Up	0.980191	Garem	GRB2 associated, regulator of MAPK1
230979	1.11792	Up	0.996767	Tnfrsf14	tumor necrosis factor receptor superfamily, member 14 (herpesvirus entry mediator)
241303	1.11772	Up	0.996501	Fam78a	family with sequence similarity 78, member A
68337	1.11761	Up	0.989459	Crip2	cysteine rich protein 2
19731	1.11651	Up	0.996547	Rgl1	ral guanine nucleotide dissociation stimulator,-like 1
20514	1.11499	Up	0.998284	Slc1a5	solute carrier family 1 (neutral amino acid transporter), member 5
16185	1.11489	Up	0.990973	Il2rb	interleukin 2 receptor, beta chain
239706	1.11376	Up	0.975483	Mettl22	methyltransferase like 22
319653	1.11354	Up	0.962798	Slc25a40	solute carrier family 25, member 40
494448	1.11243	Up	0.996167	Cbx6	chromobox 6
12854	1.11237	Up	0.909487	Cort	cortistatin
236312	1.11036	Up	0.995239	Pyhin1	pyrin and HIN domain family, member 1
66082	1.11028	Up	0.957737	Abhd6	abhydrolase domain containing 6
76832	1.10976	Up	0.990231	Hyls1	hydrolethalus syndrome 1
13836	1.10852	Up	0.97841	Epha2	Eph receptor A2
20887	1.10806	Up	0.985713	Sult1a1	sulfotransferase family 1A, phenol-preferring, member 1
18952	1.10645	Up	0.978281	2017-09-04	septin 4
60530	1.10627	Up	0.990556	Fignl1	fidgetin-like 1
56441	1.10456	Up	0.995707	Nat6	N-acetyltransferase 6
77938	1.10349	Up	1	Fam53b	family with sequence similarity 53, member B
72281	1.10331	Up	0.981127	Sh2d4a	SH2 domain containing 4A
234413	1.10015	Up	0.978307	Zfp961	zinc finger protein 961
244418	1.1	Up	0.983313	D8Ertd82e	DNA segment, Chr 8, ERATO Doi 82, expressed
12764	1.0992	Up	1	Cmas	cytidine monophospho-N-acetylneuraminic acid synthetase
57913	1.09832	Up	0.995384	Pidd1	p53 induced death domain protein 1
70335	1.09821	Up	0.962229	Reep6	receptor accessory protein 6
67283	1.09796	Up	0.990785	Slc25a19	solute carrier family 25 (mitochondrial thiamine pyrophosphate carrier), member 19
64381	1.09724	Up	0.99541	Ms4a8a	membrane-spanning 4-domains, subfamily A, member 8A
54137	1.09492	Up	0.990397	Acrbp	proacrosin binding protein
72160	1.09474	Up	0.943539	Tmem163	transmembrane protein 163
233529	1.09163	Up	0.964021	Kctd14	potassium channel tetramerisation domain containing 14
101056408	1.09147	Up	0.978861	Gm15816	predicted gene 15816
24110	1.09118	Up	0.995155	Usp18	ubiquitin specific peptidase 18
18109	1.09115	Up	0.977545	Mycn	v-myc avian myelocytomatosis viral related oncogene, neuroblastoma derived
26919	1.09092	Up	0.989867	Zfp346	zinc finger protein 346
209630	1.09027	Up	0.996264	Frmd4a	FERM domain containing 4A
217151	1.09016	Up	0.99413	Arl5c	ADP-ribosylation factor-like 5C
78653	1.09013	Up	1	Bola3	bolA-like 3 (E. coli)
100038882	1.08996	Up	1	Isg15	ISG15 ubiquitin-like modifier
227334	1.08964	Up	0.984029	Usp40	ubiquitin specific peptidase 40
71198	1.08586	Up	0.987236	Otud1	OTU domain containing 1
110351	1.08489	Up	0.988451	Rap1gap	Rap1 GTPase-activating protein
225861	1.08453	Up	0.978437	Snx32	sorting nexin 32
228769	1.08386	Up	0.996736	Psmf1	proteasome (prosome, macropain) inhibitor subunit 1
16641	1.08352	Up	0.978452	Klrc1	killer cell lectin-like receptor subfamily C, member 1
53325	1.083	Up	0.990444	Banp	BTG3 associated nuclear protein
76781	1.08153	Up	0.989761	Mettl4	methyltransferase like 4
245469	1.08092	Up	0.965857	Pdzd4	PDZ domain containing 4
232889	1.08081	Up	0.978774	Pla2g4c	phospholipase A2, group IVC (cytosolic, calcium-independent)
231004	1.07709	Up	0.993269	Samd11	sterile alpha motif domain containing 11
26466	1.07606	Up	0.990543	Zfp260	zinc finger protein 260
15451	1.07539	Up	0.9788	Hpn	hepsin
78416	1.07418	Up	0.998698	Rnase6	ribonuclease, RNase A family, 6
30947	1.07371	Up	0.968639	Adat1	adenosine deaminase, tRNA-specific 1
70152	1.07357	Up	0.996879	Mettl7a1	methyltransferase like 7A1
22712	1.07337	Up	0.968254	Zfp54	zinc finger protein 54
22228	1.07288	Up	0.999984	Ucp2	uncoupling protein 2 (mitochondrial, proton carrier)
14672	1.07195	Up	0.991799	Gna11	guanine nucleotide binding protein, alpha 11
236573	1.07183	Up	0.981476	Gbp9	guanylate-binding protein 9
246198	1.07051	Up	0.986005	Mllt6	myeloid/lymphoid or mixed-lineage leukemia; translocated to, 6
22224	1.07044	Up	0.995993	Usp10	ubiquitin specific peptidase 10
328424	1.07039	Up	0.960085	Kcnrg	potassium channel regulator
26462	1.07036	Up	0.991088	Txnrd2	thioredoxin reductase 2
230119	1.07024	Up	0.992509	Zbtb5	zinc finger and BTB domain containing 5
13559	1.06921	Up	0.959648	E2f5	E2F transcription factor 5
93681	1.06839	Up	0.979357	Zkscan8	zinc finger with KRAB and SCAN domains 8
71562	1.06648	Up	0.990895	Afmid	arylformamidase
14696	1.06525	Up	0.979532	Gnb4	guanine nucleotide binding protein (G protein), beta 4
16431	1.06413	Up	0.981564	Itm2a	integral membrane protein 2A
100732	1.06357	Up	0.984838	Mapre3	microtubule-associated protein, RP/EB family, member 3
77422	1.06339	Up	0.972997	C330018D20Rik	RIKEN cDNA C330018D20 gene
68520	1.06274	Up	0.988743	Zfyve21	zinc finger, FYVE domain containing 21
28169	1.06183	Up	0.99002	Agpat3	1-acylglycerol-3-phosphate O-acyltransferase 3
226781	1.06178	Up	0.928875	Slc30a10	solute carrier family 30, member 10
17289	1.06116	Up	0.9734	Mertk	c-mer proto-oncogene tyrosine kinase
93757	1.06012	Up	0.981102	Immp2l	IMP2 inner mitochondrial membrane peptidase-like (S. cerevisiae)
14960	1.05891	Up	0.993728	H2-Aa	histocompatibility 2, class II antigen A, alpha
108052	1.0576	Up	0.994301	Slc14a1	solute carrier family 14 (urea transporter), member 1
272589	1.05756	Up	0.997642	Tbcel	tubulin folding cofactor E-like
227154	1.05696	Up	0.999809	Stradb	STE20-related kinase adaptor beta
114774	1.05565	Up	0.955468	Pawr	PRKC, apoptosis, WT1, regulator
67141	1.05451	Up	0.996536	Fbxo5	F-box protein 5
78267	1.05285	Up	0.979917	Klhdc8b	kelch domain containing 8B
107022	1.05177	Up	0.982904	Gramd3	GRAM domain containing 3
212276	1.05153	Up	0.985705	Zfp748	zinc finger protein 748
18576	1.05022	Up	0.992876	Pde3b	phosphodiesterase 3B, cGMP-inhibited
70044	1.04789	Up	0.985287	Tut1	terminal uridylyl transferase 1, U6 snRNA-specific
17444	1.04767	Up	0.995454	Grap2	GRB2-related adaptor protein 2
232906	1.04731	Up	0.992223	Arhgap35	Rho GTPase activating protein 35
12444	1.04645	Up	0.994288	Ccnd2	cyclin D2
17231	1.0459	Up	0.999974	Mcpt8	mast cell protease 8
54357	1.04454	Up	0.989804	Epb41l4b	erythrocyte membrane protein band 4.1 like 4b
67472	1.04402	Up	0.994985	Mtfr1	mitochondrial fission regulator 1
70481	1.04363	Up	0.965692	Pnma1	paraneoplastic antigen MA1
230809	1.04154	Up	0.978836	Pdik1l	PDLIM1 interacting kinase 1 like
74476	1.04037	Up	0.990643	4933439C10Rik	RIKEN cDNA 4933439C10 gene
17906	1.04026	Up	0.962449	Myl2	myosin, light polypeptide 2, regulatory, cardiac, slow
66985	1.04017	Up	0.984429	Rassf7	Ras association (RalGDS/AF-6) domain family (N-terminal) member 7
320685	1.03965	Up	0.979005	Dctd	dCMP deaminase
78834	1.03933	Up	0.98517	Zfp623	zinc finger protein 623
84585	1.03862	Up	0.997013	Rnf123	ring finger protein 123
20187	1.03784	Up	0.983408	Ryk	receptor-like tyrosine kinase
653030	1.03657	Up	0.984388	Arhgap27os3	Rho GTPase activating protein 27, opposite strand 3
207474	1.03598	Up	0.965298	Kctd12b	potassium channel tetramerisation domain containing 12b
19341	1.03585	Up	0.983	Rab4a	RAB4A, member RAS oncogene family
231912	1.03562	Up	0.985804	Katnal1	katanin p60 subunit A-like 1
14025	1.03555	Up	0.999123	Bcl11a	B cell CLL/lymphoma 11A (zinc finger protein)
22746	1.03477	Up	0.964642	Zfp85	zinc finger protein 85
227612	1.03472	Up	0.995849	Tor4a	torsin family 4, member A
233189	1.03346	Up	0.983605	Ctu1	cytosolic thiouridylase subunit 1
228607	1.03228	Up	0.994824	Mavs	mitochondrial antiviral signaling protein
67739	1.03092	Up	0.999504	Slc48a1	solute carrier family 48 (heme transporter), member 1
381406	1.02975	Up	0.990825	Trp53rka	transformation related protein 53 regulating kinase A
215512	1.02846	Up	1	Fam117a	family with sequence similarity 117, member A
72556	1.02788	Up	0.971487	Zfp566	zinc finger protein 566
224585	1.02774	Up	0.977097	Zfp160	zinc finger protein 160
240066	1.02722	Up	0.975224	Zfp870	zinc finger protein 870
14229	1.02645	Up	0.987113	Fkbp5	FK506 binding protein 5
73102	1.02616	Up	0.976096	Slc22a23	solute carrier family 22, member 23
70059	1.02582	Up	0.980049	Degs2	delta(4)-desaturase, sphingolipid 2
72167	1.02574	Up	0.978729	Thumpd2	THUMP domain containing 2
230793	1.02409	Up	0.989816	Ahdc1	AT hook, DNA binding motif, containing 1
21423	1.02364	Up	0.999998	Tcf3	transcription factor 3
72640	1.02308	Up	0.983274	Mex3a	mex3 RNA binding family member A
17533	1.02281	Up	0.990504	Mrc1	mannose receptor, C type 1
223648	1.02254	Up	0.976201	Ccdc166	coiled-coil domain containing 166
399510	1.02187	Up	0.990676	Map4k5	mitogen-activated protein kinase kinase kinase kinase 5
74032	1.0217	Up	0.950605	Sdr42e1	short chain dehydrogenase/reductase family 42E, member 1
327766	1.02148	Up	0.964403	Tmem26	transmembrane protein 26
19192	1.01937	Up	1	Psme3	proteaseome (prosome, macropain) activator subunit 3 (PA28 gamma, Ki)
18770	1.01707	Up	0.977966	Pklr	pyruvate kinase liver and red blood cell
74359	1.01687	Up	0.991893	4931414P19Rik	RIKEN cDNA 4931414P19 gene
213539	1.01451	Up	0.990842	Bag2	BCL2-associated athanogene 2
226922	1.01367	Up	0.970937	Kcnq5	potassium voltage-gated channel, subfamily Q, member 5
66972	1.01355	Up	0.99444	Slc25a23	solute carrier family 25 (mitochondrial carrier; phosphate carrier), member 23
234358	1.01187	Up	0.985516	Zfp930	zinc finger protein 930
12337	1.01174	Up	0.990727	Capn5	calpain 5
67131	1.01173	Up	0.991192	Acbd4	acyl-Coenzyme A binding domain containing 4
228536	1.01169	Up	0.994196	Bahd1	bromo adjacent homology domain containing 1
11979	1.01129	Up	0.958443	Atp7b	ATPase, Cu++ transporting, beta polypeptide
223723	1.01106	Up	0.989882	Ttll12	tubulin tyrosine ligase-like family, member 12
264895	1.0101	Up	0.990802	Acsf2	acyl-CoA synthetase family member 2
18120	1.00997	Up	0.994545	Mrpl49	mitochondrial ribosomal protein L49
12259	1.00987	Up	0.995345	C1qa	complement component 1, q subcomponent, alpha polypeptide
80905	1.00952	Up	0.990878	Polh	polymerase (DNA directed), eta (RAD 30 related)
68279	1.00824	Up	0.960009	Mcoln2	mucolipin 2
78251	1.00643	Up	0.932722	Zfp712	zinc finger protein 712
66431	1.00584	Up	0.979384	Oxld1	oxidoreductase like domain containing 1
243867	1.00493	Up	0.991434	Fbxo46	F-box protein 46
22697	1.0047	Up	0.986905	Zscan21	zinc finger and SCAN domain containing 21
56371	1.00459	Up	1	Fzr1	fizzy/cell division cycle 20 related 1 (Drosophila)
433224	1.0036	Up	0.910967	Gm5512	required for meiotic nuclear division 1 pseudogene
22275	1.00345	Up	1	Urod	uroporphyrinogen decarboxylase
17330	1.00221	Up	0.996265	Minpp1	multiple inositol polyphosphate histidine phosphatase 1
15950	1.00152	Up	0.996494	Ifi203	interferon activated gene 203
23834	1.00089	Up	0.989217	Cdc6	cell division cycle 6
230145	1	Up	0.990382	Galnt12	UDP-N-acetyl-alpha-D-galactosamine:polypeptide N-acetylgalactosaminyltransferase 12
74090	1	Up	0.978328	Paqr5	progestin and adipoQ receptor family member V
104383	1	Up	0.986885	Rcor2	REST corepressor 2
94346	-1.00062	Down	0.999114	Tmem40	transmembrane protein 40
237082	-1.00086	Down	0.984134	Nxt2	nuclear transport factor 2-like export factor 2
12796	-1.00184	Down	1	Camp	cathelicidin antimicrobial peptide
19820	-1.00223	Down	0.996914	Rlim	ring finger protein, LIM domain interacting
16600	-1.00228	Down	0.99596	Klf4	Kruppel-like factor 4 (gut)
28105	-1.0032	Down	0.96627	Trim36	tripartite motif-containing 36
21955	-1.00388	Down	0.995249	Tnnt1	troponin T1, skeletal, slow
18951	-1.00444	Down	1	2017-09-05	septin 5
240063	-1.00456	Down	0.990109	Zfp811	zinc finger protein 811
21426	-1.00458	Down	0.979874	Tfec	transcription factor EC
12527	-1.00515	Down	0.999307	Cd9	CD9 antigen
171180	-1.006	Down	0.987431	Syt12	synaptotagmin XII
360198	-1.00613	Down	0.99169	Hist1h3a	histone cluster 1, H3a
70556	-1.00617	Down	0.921524	Slc25a33	solute carrier family 25, member 33
79201	-1.00623	Down	0.995995	Tnfrsf23	tumor necrosis factor receptor superfamily, member 23
211286	-1.00627	Down	0.99689	Cln5	ceroid-lipofuscinosis, neuronal 5
114872	-1.00712	Down	0.988908	Psg29	pregnancy-specific glycoprotein 29
15186	-1.00787	Down	0.996814	Hdc	histidine decarboxylase
69806	-1.00845	Down	0.996828	Slc39a11	solute carrier family 39 (metal ion transporter), member 11
11501	-1.00899	Down	0.997301	Adam8	a disintegrin and metallopeptidase domain 8
13205	-1.01108	Down	1	Ddx3x	DEAD/H (Asp-Glu-Ala-Asp/His) box polypeptide 3, X-linked
14562	-1.01114	Down	0.952965	Gdf3	growth differentiation factor 3
211323	-1.01187	Down	0.986276	Nrg1	neuregulin 1
100504231	-1.01217	Down	0.993423	Gm15708	predicted gene 15708
381605	-1.01256	Down	0.994508	Tbc1d2	TBC1 domain family, member 2
211232	-1.01271	Down	0.978006	Cpne9	copine family member IX
66734	-1.01298	Down	0.997298	Map1lc3a	microtubule-associated protein 1 light chain 3 alpha
328563	-1.01418	Down	0.907936	Apol11b	apolipoprotein L 11b
226442	-1.01441	Down	0.997183	Zfp281	zinc finger protein 281
226122	-1.01571	Down	0.982278	Ubtd1	ubiquitin domain containing 1
100043189	-1.01609	Down	0.994156	Gm4285	predicted gene 4285
320878	-1.01763	Down	0.991769	Mical2	microtubule associated monooxygenase, calponin and LIM domain containing 2
93679	-1.01935	Down	0.99374	Trim8	tripartite motif-containing 8
19125	-1.01937	Down	0.98785	Prodh	proline dehydrogenase
64292	-1.0197	Down	0.987333	Ptges	prostaglandin E synthase
78373	-1.01972	Down	0.920533	Nudt17	nudix (nucleoside diphosphate linked moiety X)-type motif 17
16475	-1.02031	Down	0.991578	Ajuba	ajuba LIM protein
67800	-1.0211	Down	0.999318	Dgat2	diacylglycerol O-acyltransferase 2
241447	-1.02265	Down	0.997763	Cers6	ceramide synthase 6
319164	-1.02337	Down	0.980304	Hist1h2ac	histone cluster 1, H2ac
73847	-1.02438	Down	0.989061	Fam110a	family with sequence similarity 110, member A
56644	-1.02516	Down	0.995873	Clec7a	C-type lectin domain family 7, member a
75007	-1.02685	Down	0.999778	Fam63a	family with sequence similarity 63, member A
15901	-1.02693	Down	0.997759	Id1	inhibitor of DNA binding 1
404634	-1.02697	Down	0.929819	H2afy2	H2A histone family, member Y2
71881	-1.02713	Down	0.997257	Apmap	adipocyte plasma membrane associated protein
666747	-1.02843	Down	0.982784	Trim43b	tripartite motif-containing 43B
71884	-1.0302	Down	0.978904	Chit1	chitinase 1 (chitotriosidase)
54368	-1.03045	Down	0.997674	Gp9	glycoprotein 9 (platelet)
13025	-1.03069	Down	0.994553	Ctla2b	cytotoxic T lymphocyte-associated protein 2 beta
66665	-1.03122	Down	0.996655	Msantd3	Myb/SANT-like DNA-binding domain containing 3
68776	-1.03199	Down	0.997686	Taf11	TATA-box binding protein associated factor 11
14266	-1.03395	Down	0.976576	Aff2	AF4/FMR2 family, member 2
381886	-1.03559	Down	1	Mrgpra6	MAS-related GPR, member A6
68852	-1.03616	Down	0.973341	Lrrn4cl	LRRN4 C-terminal like
100504262	-1.03801	Down	0.994153	A730020E08Rik	RIKEN cDNA A730020E08 gene
13180	-1.03847	Down	0.953559	Pcbd1	pterin 4 alpha carbinolamine dehydratase/dimerization cofactor of hepatocyte nuclear factor 1 alpha (TCF1) 1
268977	-1.03868	Down	0.983294	Ltbp1	latent transforming growth factor beta binding protein 1
54683	-1.03963	Down	1	Prdx5	peroxiredoxin 5
22696	-1.03973	Down	0.987268	Zfp37	zinc finger protein 37
233781	-1.04027	Down	0.994103	Xylt1	xylosyltransferase 1
100502624	-1.04103	Down	0.979332	Gm13483	predicted gene 13483
330483	-1.04325	Down	0.924554	Ceacam16	carcinoembryonic antigen-related cell adhesion molecule 16
270110	-1.04362	Down	0.999987	Irf2bp2	interferon regulatory factor 2 binding protein 2
171168	-1.04381	Down	0.987963	Acer1	alkaline ceramidase 1
69002	-1.04525	Down	0.983412	1500026H17Rik	RIKEN cDNA 1500026H17 gene
100038602	-1.04554	Down	0.977893	Gm10865	predicted gene 10865
230787	-1.04569	Down	0.995036	Themis2	thymocyte selection associated family member 2
100042150	-1.04676	Down	0.970204	Nrg2	neuregulin 2
100038608	-1.0469	Down	0.990765	Gm10389	predicted gene 10389
118446	-1.04799	Down	0.994874	Gjc3	gap junction protein, gamma 3
73130	-1.04893	Down	1	Tmed5	transmembrane emp24 protein transport domain containing 5
80752	-1.04904	Down	0.953818	Fam20c	family with sequence similarity 20, member C
320365	-1.05002	Down	0.995256	Fry	FRY microtubule binding protein
19243	-1.05147	Down	0.999077	Ptp4a1	protein tyrosine phosphatase 4a1
246154	-1.05168	Down	0.993585	Vasn	vasorin
76628	-1.05327	Down	0.99644	1700112J16Rik	RIKEN cDNA 1700112J16 gene
101631	-1.0555	Down	0.984395	Pwwp2b	PWWP domain containing 2B
76383	-1.05889	Down	0.90387	1700012L04Rik	RIKEN cDNA 1700012L04 gene
13350	-1.05909	Down	0.999453	Dgat1	diacylglycerol O-acyltransferase 1
110196	-1.05939	Down	0.995599	Fdps	farnesyl diphosphate synthetase
319472	-1.06026	Down	0.994102	9330158H04Rik	RIKEN cDNA 9330158H04 gene
242607	-1.06037	Down	0.989257	Slc1a7	solute carrier family 1 (glutamate transporter), member 7
21847	-1.06257	Down	0.999052	Klf10	Kruppel-like factor 10
258961	-1.06301	Down	0.962361	Olfr631	olfactory receptor 631
27218	-1.06347	Down	0.99072	Slamf1	signaling lymphocytic activation molecule family member 1
68528	-1.06457	Down	0.982659	Smim6	small integral membrane protein 6
100504249	-1.06458	Down	0.996026	Gm15350	predicted gene 15350
20439	-1.06682	Down	0.994102	Siah2	seven in absentia 2
320495	-1.06817	Down	0.999967	Ipcef1	interaction protein for cytohesin exchange factors 1
668415	-1.06829	Down	0.996879	Gm9159	predicted gene 9159
14962	-1.07077	Down	0.982562	Cfb	complement factor B
70611	-1.07119	Down	0.999304	Fbxo33	F-box protein 33
238377	-1.07215	Down	0.987116	Gpr68	G protein-coupled receptor 68
319191	-1.07276	Down	0.862998	Hist1h2ai	histone cluster 1, H2ai
73458	-1.074	Down	0.990276	Aldh3b3	aldehyde dehydrogenase 3 family, member B3
69986	-1.07581	Down	0.994088	1700025N23Rik	RIKEN cDNA 1700025N23 gene
15485	-1.07624	Down	0.970184	Hsd17b1	hydroxysteroid (17-beta) dehydrogenase 1
71361	-1.07733	Down	0.994321	Aifm2	apoptosis-inducing factor, mitochondrion-associated 2
26415	-1.07744	Down	1	Mapk13	mitogen-activated protein kinase 13
70599	-1.078	Down	0.993641	Ssfa2	sperm specific antigen 2
73106	-1.07844	Down	0.991206	Prss57	protease, serine 57
58804	-1.07868	Down	0.973438	Cdc42ep5	CDC42 effector protein (Rho GTPase binding) 5
11745	-1.07999	Down	0.999297	Anxa3	annexin A3
327872	-1.08199	Down	0.996885	Gm12018	predicted gene 12018
215446	-1.08432	Down	0.952918	Entpd3	ectonucleoside triphosphate diphosphohydrolase 3
69564	-1.08472	Down	0.981179	Nmrk2	nicotinamide riboside kinase 2
27279	-1.08848	Down	0.986914	Tnfrsf12a	tumor necrosis factor receptor superfamily, member 12a
13371	-1.08944	Down	0.975469	Dio2	deiodinase, iodothyronine, type II
235283	-1.09	Down	0.998906	Gramd1b	GRAM domain containing 1B
58180	-1.09039	Down	0.990783	Hic2	hypermethylated in cancer 2
97423	-1.09163	Down	0.982475	R74862	expressed sequence R74862
30946	-1.09319	Down	0.99669	Abt1	activator of basal transcription 1
407243	-1.09331	Down	0.99705	Tmem189	transmembrane protein 189
18010	-1.0983	Down	0.997063	Neu1	neuraminidase 1
20201	-1.10071	Down	0.999987	S100a8	S100 calcium binding protein A8 (calgranulin A)
110920	-1.10148	Down	0.996236	Hspa13	heat shock protein 70 family, member 13
15511	-1.10224	Down	0.904006	Hspa1b	heat shock protein 1B
71371	-1.10475	Down	0.994176	Arid5b	AT rich interactive domain 5B (MRF1-like)
17076	-1.10717	Down	0.998251	Ly75	lymphocyte antigen 75
15277	-1.10723	Down	0.993803	Hk2	hexokinase 2
60596	-1.10893	Down	0.977847	Gucy1a3	guanylate cyclase 1, soluble, alpha 3
226551	-1.10941	Down	0.999906	Suco	SUN domain containing ossification factor
320587	-1.10997	Down	0.979574	Tmem88b	transmembrane protein 88B
56506	-1.11001	Down	0.994278	Cib2	calcium and integrin binding family member 2
68306	-1.11142	Down	0.989088	4930565N06Rik	RIKEN cDNA 4930565N06 gene
17523	-1.11178	Down	0.999301	Mpo	myeloperoxidase
75234	-1.11203	Down	0.999771	Rnf19b	ring finger protein 19B
240328	-1.11876	Down	0.997019	F830016B08Rik	RIKEN cDNA F830016B08 gene
12402	-1.119	Down	0.999844	Cbl	Casitas B-lineage lymphoma
75205	-1.12054	Down	0.994381	4930533N22Rik	RIKEN cDNA 4930533N22 gene
12790	-1.12068	Down	0.990104	Cnga3	cyclic nucleotide gated channel alpha 3
320790	-1.12111	Down	0.996743	Chd7	chromodomain helicase DNA binding protein 7
19224	-1.12291	Down	0.999419	Ptgs1	prostaglandin-endoperoxide synthase 1
15109	-1.12309	Down	0.997838	Hal	histidine ammonia lyase
26427	-1.12363	Down	0.993138	Creb3l1	cAMP responsive element binding protein 3-like 1
67350	-1.12399	Down	0.975796	1700084E18Rik	RIKEN cDNA 1700084E18 gene
211666	-1.12432	Down	0.999492	Mgst2	microsomal glutathione S-transferase 2
75665	-1.12481	Down	0.974816	Ccdc64	coiled-coil domain containing 64
67968	-1.12499	Down	0.97481	Ooep	oocyte expressed protein
75482	-1.12506	Down	0.924927	Hspb9	heat shock protein, alpha-crystallin-related, B9
18546	-1.12749	Down	0.890839	Pcp4	Purkinje cell protein 4
57138	-1.12854	Down	0.994262	Slc12a5	solute carrier family 12, member 5
210741	-1.12888	Down	0.99024	Kcnk12	potassium channel, subfamily K, member 12
17929	-1.12928	Down	0.972723	Myom1	myomesin 1
223920	-1.12981	Down	0.994168	Soat2	sterol O-acyltransferase 2
77341	-1.13124	Down	0.993853	9530026F06Rik	RIKEN cDNA 9530026F06 gene
58991	-1.13183	Down	0.926348	Ghrl	ghrelin
72750	-1.13282	Down	0.996821	Fam117b	family with sequence similarity 117, member B
107885	-1.13321	Down	0.994097	Mthfs	5, 10-methenyltetrahydrofolate synthetase
170765	-1.13351	Down	0.976325	Ripply3	ripply transcriptional repressor 3
20202	-1.134	Down	0.999891	S100a9	S100 calcium binding protein A9 (calgranulin B)
12418	-1.13447	Down	0.997841	Cbx4	chromobox 4
66729	-1.13449	Down	0.989131	Ankrd61	ankyrin repeat domain 61
20494	-1.13493	Down	0.99104	Slc10a2	solute carrier family 10, member 2
22379	-1.13654	Down	0.997542	Fmnl3	formin-like 3
105892	-1.13729	Down	0.985584	9030619P08Rik	lymphocyte antigen 6 complex pseudogene
209212	-1.1375	Down	0.994322	Osgin2	oxidative stress induced growth inhibitor family member 2
69260	-1.13928	Down	0.996799	Ing2	inhibitor of growth family, member 2
105445	-1.13974	Down	0.994898	Dock9	dedicator of cytokinesis 9
19073	-1.14044	Down	1	Srgn	serglycin
12519	-1.14063	Down	0.976649	Cd80	CD80 antigen
626615	-1.1412	Down	0.811518	Apol11a	apolipoprotein L 11a
15251	-1.14224	Down	0.999876	Hif1a	hypoxia inducible factor 1, alpha subunit
18442	-1.14315	Down	0.986762	P2ry2	purinergic receptor P2Y, G-protein coupled 2
20558	-1.14412	Down	0.998567	Slfn4	schlafen 4
104009	-1.14569	Down	1	Qsox1	quiescin Q6 sulfhydryl oxidase 1
667931	-1.14608	Down	0.946655	Gm8883	predicted gene 8883
16803	-1.1471	Down	0.998802	Lbp	lipopolysaccharide binding protein
105463124	-1.14734	Down	0.96577	Borg	BMP/OP-responsive gene
18196	-1.1481	Down	0.982907	Nsg1	neuron specific gene family member 1
66107	-1.14939	Down	1	Wfdc21	WAP four-disulfide core domain 21
74413	-1.14975	Down	0.957911	Tc2n	tandem C2 domains, nuclear
13803	-1.15073	Down	0.991031	Enc1	ectodermal-neural cortex 1
16963	-1.15239	Down	0.96035	Xcl1	chemokine (C motif) ligand 1
320351	-1.1544	Down	0.997115	Tmem251	transmembrane protein 251
27362	-1.15493	Down	0.998817	Dnajb9	DnaJ heat shock protein family (Hsp40) member B9
71660	-1.15547	Down	0.981149	Rarres2	retinoic acid receptor responder (tazarotene induced) 2
71122	-1.15571	Down	0.994162	4933408N05Rik	RIKEN cDNA 4933408N05 gene
15490	-1.15653	Down	0.996871	Hsd17b7	hydroxysteroid (17-beta) dehydrogenase 7
69553	-1.15806	Down	0.994811	Fam65c	family with sequence similarity 65, member C
72747	-1.16074	Down	0.993802	Ttc39c	tetratricopeptide repeat domain 39C
118453	-1.16118	Down	0.994845	Mmp28	matrix metallopeptidase 28 (epilysin)
16416	-1.16173	Down	0.996859	Itgb3	integrin beta 3
209027	-1.16332	Down	0.995972	Pycr1	pyrroline-5-carboxylate reductase 1
16156	-1.16574	Down	0.997601	Il11	interleukin 11
14064	-1.16834	Down	0.992959	F2rl2	coagulation factor II (thrombin) receptor-like 2
263876	-1.16917	Down	0.997324	Spata2	spermatogenesis associated 2
100503460	-1.17179	Down	0.997408	Gm19705	predicted gene, 19705
77036	-1.17201	Down	0.990898	1700109H08Rik	RIKEN cDNA 1700109H08 gene
70536	-1.17212	Down	0.975509	Qpct	glutaminyl-peptide cyclotransferase (glutaminyl cyclase)
252967	-1.17232	Down	0.994112	Ropn1l	ropporin 1-like
17342	-1.17279	Down	0.994271	Mitf	microphthalmia-associated transcription factor
108800	-1.17298	Down	0.993653	Ston2	stonin 2
66330	-1.17326	Down	0.999912	1700020L24Rik	RIKEN cDNA 1700020L24 gene
75869	-1.17422	Down	0.98409	Arl5b	ADP-ribosylation factor-like 5B
12044	-1.17465	Down	0.968362	Bcl2a1a	B cell leukemia/lymphoma 2 related protein A1a
244864	-1.17509	Down	0.958391	Layn	layilin
100504710	-1.17668	Down	0.974145	Nat8f6	N-acetyltransferase 8 (GCN5-related) family member 6
74601	-1.17688	Down	0.994559	4833427F10Rik	RIKEN cDNA 4833427F10 gene
67434	-1.17817	Down	0.995975	Ankrd33b	ankyrin repeat domain 33B
76877	-1.17917	Down	0.988689	Rab36	RAB36, member RAS oncogene family
69129	-1.17962	Down	0.994365	Pex11g	peroxisomal biogenesis factor 11 gamma
12363	-1.17987	Down	0.996906	Casp4	caspase 4, apoptosis-related cysteine peptidase
18128	-1.18026	Down	0.997317	Notch1	notch 1
665389	-1.18042	Down	0.975869	Gm7616	predicted gene 7616
107767	-1.18095	Down	0.996132	Scamp1	secretory carrier membrane protein 1
12660	-1.18136	Down	0.997612	Chka	choline kinase alpha
16403	-1.1825	Down	0.996882	Itga6	integrin alpha 6
26366	-1.18364	Down	0.999426	Ceacam10	carcinoembryonic antigen-related cell adhesion molecule 10
50701	-1.18643	Down	0.998799	Elane	elastase, neutrophil expressed
69576	-1.18668	Down	0.99722	Smco1	single-pass membrane protein with coiled-coil domains 1
98267	-1.18724	Down	1	Stk17b	serine/threonine kinase 17b (apoptosis-inducing)
110454	-1.18956	Down	0.99688	Ly6a	lymphocyte antigen 6 complex, locus A
109594	-1.19031	Down	0.996871	Lmo1	LIM domain only 1
110197	-1.19096	Down	0.996579	Dgkg	diacylglycerol kinase, gamma
100328588	-1.19162	Down	0.812777	Gm21948	predicted gene, 21948
216551	-1.19231	Down	0.990044	Lgalsl	lectin, galactoside binding-like
100504166	-1.19284	Down	0.997263	4933421O10Rik	RIKEN cDNA 4933421O10 gene
228839	-1.193	Down	0.994036	Tgif2	TGFB-induced factor homeobox 2
56386	-1.19326	Down	0.996833	B4galt6	UDP-Gal:betaGlcNAc beta 1,4-galactosyltransferase, polypeptide 6
71270	-1.1936	Down	0.903168	4933438K21Rik	RIKEN cDNA 4933438K21 gene
70945	-1.19599	Down	0.996877	Mmrn1	multimerin 1
56437	-1.19677	Down	0.982366	Rrad	Ras-related associated with diabetes
320172	-1.19776	Down	0.994853	E230016M11Rik	RIKEN cDNA E230016M11 gene
224829	-1.19937	Down	0.997419	Trerf1	transcriptional regulating factor 1
70729	-1.19996	Down	0.992388	Nos1ap	nitric oxide synthase 1 (neuronal) adaptor protein
26569	-1.20137	Down	0.999988	Slc27a4	solute carrier family 27 (fatty acid transporter), member 4
216864	-1.20163	Down	0.998028	Mgl2	macrophage galactose N-acetyl-galactosamine specific lectin 2
93876	-1.20219	Down	0.990547	Pcdhb5	protocadherin beta 5
74183	-1.20285	Down	0.993954	Perm1	PPARGC1 and ESRR induced regulator, muscle 1
22004	-1.20383	Down	0.978302	Tpm2	tropomyosin 2, beta
102631696	-1.20431	Down	0.99486	Gm29968	predicted gene, 29968
71082	-1.20624	Down	0.99477	4933416M07Rik	RIKEN cDNA 4933416M07 gene
320352	-1.20945	Down	0.974557	Lrrc31	leucine rich repeat containing 31
207819	-1.21004	Down	0.994871	4930539E08Rik	RIKEN cDNA 4930539E08 gene
17357	-1.21032	Down	0.997029	Marcksl1	MARCKS-like 1
14085	-1.21119	Down	0.997341	Fah	fumarylacetoacetate hydrolase
245945	-1.21412	Down	0.992506	Rbm47	RNA binding motif protein 47
320479	-1.21755	Down	0.996877	C330024D21Rik	RIKEN cDNA C330024D21 gene
100042499	-1.21908	Down	0.994017	Vmn2r55	vomeronasal 2, receptor 55
107934	-1.2198	Down	0.994767	Celsr3	cadherin, EGF LAG seven-pass G-type receptor 3
22695	-1.22461	Down	0.990365	Zfp36	zinc finger protein 36
66066	-1.22522	Down	0.99475	Gng11	guanine nucleotide binding protein (G protein), gamma 11
83431	-1.22683	Down	0.999429	Ndel1	nudE neurodevelopment protein 1 like 1
17691	-1.22845	Down	0.996815	Sik1	salt inducible kinase 1
76925	-1.22882	Down	0.990998	1700015E13Rik	RIKEN cDNA 1700015E13 gene
66606	-1.23043	Down	0.999709	Lrrc57	leucine rich repeat containing 57
381404	-1.23508	Down	0.993246	Pabpc1l	poly(A) binding protein, cytoplasmic 1-like
620078	-1.23894	Down	0.997099	C130026I21Rik	RIKEN cDNA C130026I21 gene
103710	-1.23923	Down	0.984719	Slc35e4	solute carrier family 35, member E4
76743	-1.24128	Down	0.995893	Gje1	gap junction protein, epsilon 1
20525	-1.24207	Down	0.99678	Slc2a1	solute carrier family 2 (facilitated glucose transporter), member 1
212391	-1.24268	Down	0.99377	Lcor	ligand dependent nuclear receptor corepressor
16210	-1.24442	Down	0.991864	Impact	impact, RWD domain protein
329096	-1.24521	Down	0.996938	Gm17644	predicted gene, 17644
668727	-1.24526	Down	0.998835	Mrgpra2a	MAS-related GPR, member A2A
228966	-1.24687	Down	0.996887	Ppp1r3d	protein phosphatase 1, regulatory subunit 3D
24063	-1.24714	Down	0.991335	Spry1	sprouty homolog 1 (Drosophila)
71962	-1.24755	Down	0.979515	Gatsl3	GATS protein-like 3
12702	-1.24811	Down	0.994298	Socs3	suppressor of cytokine signaling 3
16399	-1.24829	Down	0.996884	Itga2b	integrin alpha 2b
71275	-1.25123	Down	0.995035	Noxred1	NADP+ dependent oxidoreductase domain containing 1
55984	-1.25436	Down	0.979571	Camkk1	calcium/calmodulin-dependent protein kinase kinase 1, alpha
53603	-1.25481	Down	0.990563	Tslp	thymic stromal lymphopoietin
80718	-1.255	Down	0.995955	Rab27b	RAB27B, member RAS oncogene family
83925	-1.25667	Down	0.997411	Trps1	trichorhinophalangeal syndrome I (human)
15893	-1.25776	Down	0.999295	Ica1	islet cell autoantigen 1
16952	-1.26189	Down	0.999752	Anxa1	annexin A1
24074	-1.26231	Down	0.996879	Taf7	TATA-box binding protein associated factor 7
230726	-1.26303	Down	0.979353	Rhbdl2	rhomboid, veinlet-like 2 (Drosophila)
19332	-1.26369	Down	0.994286	Rab20	RAB20, member RAS oncogene family
14367	-1.26565	Down	0.995861	Fzd5	frizzled class receptor 5
212168	-1.26693	Down	0.996734	Zswim4	zinc finger SWIM-type containing 4
319177	-1.2671	Down	0.95188	Hist1h2ba	histone cluster 1, H2ba
338372	-1.26755	Down	0.998649	Map3k9	mitogen-activated protein kinase kinase kinase 9
230316	-1.26791	Down	1	Megf9	multiple EGF-like-domains 9
17748	-1.269	Down	1	Mt1	metallothionein 1
54698	-1.27045	Down	0.997502	Crtam	cytotoxic and regulatory T cell molecule
232714	-1.27135	Down	0.999033	Mgam	maltase-glucoamylase
238328	-1.27146	Down	0.990977	Vash1	vasohibin 1
17131	-1.27436	Down	0.996899	Smad7	SMAD family member 7
14733	-1.27479	Down	0.997986	Gpc1	glypican 1
56318	-1.27826	Down	0.99943	Acpp	acid phosphatase, prostate
15939	-1.27863	Down	0.993978	Ier5	immediate early response 5
23882	-1.27968	Down	0.999477	Gadd45g	growth arrest and DNA-damage-inducible 45 gamma
100047133	-1.27976	Down	0.976937	Gm16894	predicted gene, 16894
75223	-1.2809	Down	0.981547	4930528D03Rik	RIKEN cDNA 4930528D03 gene
80291	-1.28231	Down	0.996734	Rilpl2	Rab interacting lysosomal protein-like 2
408196	-1.28345	Down	0.963226	Gm5416	predicted gene 5416
11813	-1.284	Down	0.99413	Apoc2	apolipoprotein C-II
109624	-1.28414	Down	0.995092	Cald1	caldesmon 1
109246	-1.28445	Down	0.980388	Tspan9	tetraspanin 9
22068	-1.28501	Down	0.990303	Trpc6	transient receptor potential cation channel, subfamily C, member 6
320273	-1.29068	Down	0.999454	B230208H11Rik	RIKEN cDNA B230208H11 gene
19219	-1.29136	Down	0.996885	Ptger4	prostaglandin E receptor 4 (subtype EP4)
29811	-1.29451	Down	0.996825	Ndrg2	N-myc downstream regulated gene 2
68386	-1.29451	Down	0.993506	0610039K10Rik	RIKEN cDNA 0610039K10 gene
330350	-1.29564	Down	0.998027	9130221F21Rik	RIKEN cDNA 9130221F21 gene
21804	-1.29852	Down	0.987383	Tgfb1i1	transforming growth factor beta 1 induced transcript 1
242202	-1.3009	Down	0.996891	Pde5a	phosphodiesterase 5A, cGMP-specific
73728	-1.30485	Down	0.994736	Psd	pleckstrin and Sec7 domain containing
93691	-1.30518	Down	0.999307	Klf7	Kruppel-like factor 7 (ubiquitous)
13197	-1.30527	Down	0.999994	Gadd45a	growth arrest and DNA-damage-inducible 45 alpha
56079	-1.30855	Down	0.979852	Astn2	astrotactin 2
213989	-1.30917	Down	0.994427	Tmem82	transmembrane protein 82
216227	-1.31228	Down	0.976487	Slc17a8	solute carrier family 17 (sodium-dependent inorganic phosphate cotransporter), member 8
29810	-1.31506	Down	0.997797	Bag3	BCL2-associated athanogene 3
217648	-1.31686	Down	0.99103	Gm527	predicted gene 527
74365	-1.31694	Down	0.990927	Lonrf3	LON peptidase N-terminal domain and ring finger 3
433470	-1.31875	Down	0.999861	AA467197	expressed sequence AA467197
19734	-1.31972	Down	0.918091	Rgs16	regulator of G-protein signaling 16
71265	-1.32193	Down	0.996809	4933431G14Rik	RIKEN cDNA 4933431G14 gene
78611	-1.32396	Down	0.996114	Btbd19	BTB (POZ) domain containing 19
329436	-1.32873	Down	0.978127	Gm14461	predicted gene 14461
100038725	-1.33237	Down	0.996949	Cep85l	centrosomal protein 85-like
240263	-1.33251	Down	0.99757	Fem1c	fem-1 homolog c (C.elegans)
71532	-1.33444	Down	0.997414	Fam217b	family with sequence similarity 217, member B
18510	-1.33805	Down	0.988043	Pax8	paired box 8
12455	-1.33867	Down	0.999777	Ccnt1	cyclin T1
22134	-1.33969	Down	0.997786	Tgoln1	trans-golgi network protein
12000	-1.34047	Down	0.994175	Avpr2	arginine vasopressin receptor 2
320558	-1.34527	Down	0.995962	Sycp2	synaptonemal complex protein 2
22271	-1.34597	Down	0.994678	Upp1	uridine phosphorylase 1
68010	-1.34741	Down	0.97701	Bambi	BMP and activin membrane-bound inhibitor
278795	-1.34958	Down	0.980334	Lrrc10b	leucine rich repeat containing 10B
20388	-1.35101	Down	0.975223	Sftpb	surfactant associated protein B
100034251	-1.35299	Down	1	Wfdc17	WAP four-disulfide core domain 17
381668	-1.35316	Down	0.99991	Fbrsl1	fibrosin-like 1
14579	-1.35731	Down	0.985688	Gem	GTP binding protein (gene overexpressed in skeletal muscle)
17294	-1.35734	Down	0.994668	Mest	mesoderm specific transcript
16449	-1.35869	Down	0.99049	Jag1	jagged 1
320642	-1.36022	Down	0.993664	A630066F11Rik	RIKEN cDNA A630066F11 gene
665268	-1.3633	Down	0.98217	1600029O15Rik	ribosomal protein L17 pseudogene
13035	-1.36494	Down	0.998712	Ctsg	cathepsin G
14958	-1.36694	Down	0.999301	H1f0	H1 histone family, member 0
114565	-1.3676	Down	0.996944	Zbtb21	zinc finger and BTB domain containing 21
67855	-1.36799	Down	1	Asprv1	aspartic peptidase, retroviral-like 1
101685	-1.3709	Down	0.999381	Spty2d1	SPT2, Suppressor of Ty, domain containing 1 (S. cerevisiae)
11535	-1.37197	Down	0.995724	Adm	adrenomedullin
18627	-1.37392	Down	0.997904	Per2	period circadian clock 2
12228	-1.37475	Down	0.999844	Btg3	B cell translocation gene 3
381287	-1.37493	Down	0.999225	A530032D15Rik	RIKEN cDNA A530032D15Rik gene
56696	-1.37638	Down	0.990957	Gpr132	G protein-coupled receptor 132
381933	-1.37735	Down	0.994282	6430531B16Rik	RIKEN cDNA 6430531B16 gene
12335	-1.37851	Down	0.993745	Capn3	calpain 3
12125	-1.38151	Down	0.998859	Bcl2l11	BCL2-like 11 (apoptosis facilitator)
69187	-1.38432	Down	0.994159	Erp27	endoplasmic reticulum protein 27
319159	-1.38565	Down	0.893903	Hist1h4j	histone cluster 1, H4j
23832	-1.39046	Down	0.988874	Xcr1	chemokine (C motif) receptor 1
80884	-1.39123	Down	0.988011	Maged2	melanoma antigen, family D, 2
69732	-1.39311	Down	0.967839	2410018L13Rik	RIKEN cDNA 2410018L13 gene
328657	-1.39428	Down	0.990396	Gm1968	predicted gene 1968
12549	-1.39476	Down	0.992865	Arhgap31	Rho GTPase activating protein 31
50772	-1.39675	Down	0.999997	Mapk6	mitogen-activated protein kinase 6
268379	-1.39879	Down	0.999413	Abca13	ATP-binding cassette, sub-family A (ABC1), member 13
233549	-1.40384	Down	0.997416	Mogat2	monoacylglycerol O-acyltransferase 2
15081	-1.40757	Down	1	H3f3b	H3 histone, family 3B
18626	-1.41043	Down	0.999422	Per1	period circadian clock 1
22038	-1.41281	Down	0.999759	Plscr1	phospholipid scramblase 1
380921	-1.41504	Down	0.996752	Dgkh	diacylglycerol kinase, eta
329514	-1.41724	Down	0.976844	Il1bos	interleukin 1 beta, opposite strand
246735	-1.41838	Down	0.997034	AY074887	cDNA sequence AY074887
16477	-1.4214	Down	0.996884	Junb	jun B proto-oncogene
14065	-1.42154	Down	0.992336	F2rl3	coagulation factor II (thrombin) receptor-like 3
19126	-1.42157	Down	0.997135	Prom1	prominin 1
71004	-1.42714	Down	0.993925	4931440P22Rik	RIKEN cDNA 4931440P22 gene
72185	-1.42756	Down	0.983878	Dbndd1	dysbindin (dystrobrevin binding protein 1) domain containing 1
666737	-1.43238	Down	0.979452	4632427E13Rik	RIKEN cDNA 4632427E13 gene
56706	-1.43382	Down	1	Ccnl1	cyclin L1
16456	-1.43503	Down	0.99786	F11r	F11 receptor
239368	-1.43762	Down	0.997606	Erich5	glutamate rich 5
70086	-1.44271	Down	0.997415	Cysltr2	cysteinyl leukotriene receptor 2
56193	-1.44275	Down	0.999971	Plek	pleckstrin
621893	-1.44294	Down	0.981004	Hist2h2ab	histone cluster 2, H2ab
76441	-1.44644	Down	0.995612	Daam2	dishevelled associated activator of morphogenesis 2
629750	-1.45104	Down	0.983771	Gm11517	ubiquitin A-52 residue ribosomal protein fusion product 1 pseudogene
74410	-1.45187	Down	0.982371	Ttll11	tubulin tyrosine ligase-like family, member 11
66425	-1.45251	Down	0.996886	Pcp4l1	Purkinje cell protein 4-like 1
14134	-1.45546	Down	1	Fcnb	ficolin B
414128	-1.45692	Down	0.989823	G630064G18Rik	RIKEN cDNA G630064G18 gene
19152	-1.46208	Down	1	Prtn3	proteinase 3
50873	-1.4696	Down	0.999873	Park2	Parkinson disease (autosomal recessive, juvenile) 2, parkin
100038909	-1.46991	Down	0.992743	Gm14548	predicted gene 14548
12684	-1.47317	Down	0.983885	Cideb	cell death-inducing DNA fragmentation factor, alpha subunit-like effector B
66808	-1.47393	Down	0.985418	9030624G23Rik	RIKEN cDNA 9030624G23 gene
75815	-1.47946	Down	1	4930470H14Rik	RIKEN cDNA 4930470H14 gene
72536	-1.48041	Down	0.991038	Tagap	T cell activation Rho GTPase activating protein
14724	-1.4825	Down	0.997673	Gp1bb	glycoprotein Ib, beta polypeptide
20779	-1.48586	Down	0.994856	Src	Rous sarcoma oncogene
50501	-1.49193	Down	0.984244	Prok2	prokineticin 2
12515	-1.49216	Down	0.999659	Cd69	CD69 antigen
170813	-1.49466	Down	1	Ms4a3	membrane-spanning 4-domains, subfamily A, member 3
319168	-1.4976	Down	0.971304	Hist1h2ah	histone cluster 1, H2ah
17873	-1.50857	Down	0.990693	Gadd45b	growth arrest and DNA-damage-inducible 45 beta
19207	-1.51074	Down	0.994195	Ptch2	patched 2
229055	-1.51457	Down	0.987348	Zbtb10	zinc finger and BTB domain containing 10
12142	-1.51632	Down	0.990326	Prdm1	PR domain containing 1, with ZNF domain
212531	-1.51877	Down	0.992585	Sh3bgrl2	SH3 domain binding glutamic acid-rich protein like 2
230936	-1.52356	Down	0.99864	Phf13	PHD finger protein 13
78926	-1.52789	Down	0.994694	Gas2l1	growth arrest-specific 2 like 1
56744	-1.52796	Down	1	Pf4	platelet factor 4
15483	-1.53079	Down	0.999695	Hsd11b1	hydroxysteroid 11-beta dehydrogenase 1
381493	-1.53185	Down	0.980897	S100a7a	S100 calcium binding protein A7A
15284	-1.53238	Down	1	Hlx	H2.0-like homeobox
50709	-1.53252	Down	0.996754	Hist1h1e	histone cluster 1, H1e
71891	-1.53397	Down	0.997563	Cdadc1	cytidine and dCMP deaminase domain containing 1
15982	-1.53868	Down	0.999994	Ifrd1	interferon-related developmental regulator 1
319152	-1.54	Down	0.929578	Hist1h3h	histone cluster 1, H3h
14728	-1.54574	Down	1	Lilrb4a	leukocyte immunoglobulin-like receptor, subfamily B, member 4A
23984	-1.55497	Down	0.997413	Pde10a	phosphodiesterase 10A
606736	-1.55667	Down	0.996819	C920009B18Rik	RIKEN cDNA C920009B18 gene
69903	-1.55855	Down	0.977005	Rasip1	Ras interacting protein 1
108673	-1.559	Down	0.998677	Ccdc86	coiled-coil domain containing 86
12608	-1.56008	Down	0.997394	Cebpb	CCAAT/enhancer binding protein (C/EBP), beta
68232	-1.56009	Down	0.907141	1700120K04Rik	RIKEN cDNA 1700120K04 gene
56753	-1.56063	Down	0.999301	Tacstd2	tumor-associated calcium signal transducer 2
76426	-1.56123	Down	0.993544	Fam209	family with sequence similarity 209
329562	-1.57447	Down	0.994845	A530013C23Rik	RIKEN cDNA A530013C23 gene
67951	-1.57619	Down	0.993651	Tubb6	tubulin, beta 6 class V
20608	-1.57984	Down	0.992165	Sstr4	somatostatin receptor 4
16521	-1.58038	Down	0.987567	Kcnj5	potassium inwardly-rectifying channel, subfamily J, member 5
106766	-1.58319	Down	0.994281	Stap2	signal transducing adaptor family member 2
78058	-1.59104	Down	0.994858	4930578E11Rik	RIKEN cDNA 4930578E11 gene
102502	-1.59904	Down	0.990595	Pls1	plastin 1 (I-isoform)
16835	-1.60092	Down	0.996882	Ldlr	low density lipoprotein receptor
67664	-1.60368	Down	1	Rnf125	ring finger protein 125
218630	-1.60753	Down	0.999267	Ccno	cyclin O
319508	-1.61435	Down	0.993572	Syt15	synaptotagmin XV
21815	-1.61525	Down	0.997654	Tgif1	TGFB-induced factor homeobox 1
208076	-1.61714	Down	0.993602	Pknox2	Pbx/knotted 1 homeobox 2
100503468	-1.61857	Down	0.997584	Gm14023	predicted gene 14023
20344	-1.61885	Down	0.997498	Selp	selectin, platelet
432763	-1.6218	Down	0.997585	Prr7	proline rich 7 (synaptic)
12759	-1.62426	Down	0.997647	Clu	clusterin
268301	-1.62535	Down	0.997213	Sowahc	sosondowah ankyrin repeat domain family member C
66296	-1.62744	Down	1	Haus2	HAUS augmin-like complex, subunit 2
71803	-1.63591	Down	0.999422	Slc25a18	solute carrier family 25 (mitochondrial carrier), member 18
106722	-1.63882	Down	0.993823	G6b	immunoreceptor tyrosine-based inhibitory motif (ITIM) containing platelet receptor
60533	-1.64762	Down	0.996831	Cd274	CD274 antigen
15937	-1.65002	Down	0.99677	Ier3	immediate early response 3
20324	-1.65757	Down	0.997271	Sdpr	serum deprivation response
75394	-1.6645	Down	0.995183	0610040F04Rik	RIKEN cDNA 0610040F04 gene
71132	-1.66513	Down	0.997402	Cabyr	calcium-binding tyrosine-(Y)-phosphorylation regulated (fibrousheathin 2)
433091	-1.67575	Down	0.999902	Pnpla1	patatin-like phospholipase domain containing 1
320982	-1.67613	Down	0.997627	Arl4c	ADP-ribosylation factor-like 4C
231070	-1.68169	Down	1	Insig1	insulin induced gene 1
22598	-1.68414	Down	0.997963	Slc6a18	solute carrier family 6 (neurotransmitter transporter), member 18
67876	-1.69033	Down	0.996441	Coq10b	coenzyme Q10B
70713	-1.69105	Down	0.99747	Gpr137c	G protein-coupled receptor 137C
14199	-1.69933	Down	0.996885	Fhl1	four and a half LIM domains 1
20482	-1.70263	Down	0.999557	Skil	SKI-like
20863	-1.70594	Down	0.998901	Stfa3	stefin A3
23959	-1.71269	Down	0.99871	Nt5e	5' nucleotidase, ecto
100041108	-1.71926	Down	0.99484	Gm3143	predicted gene 3143
56619	-1.72063	Down	0.999808	Clec4e	C-type lectin domain family 4, member e
225825	-1.72368	Down	0.998606	Cd226	CD226 antigen
14723	-1.72902	Down	0.997259	Gp1ba	glycoprotein 1b, alpha polypeptide
17540	-1.73061	Down	0.996881	Mrvi1	MRV integration site 1
69573	-1.73116	Down	0.99875	Hilpda	hypoxia inducible lipid droplet associated
56760	-1.73358	Down	0.999303	Clec1b	C-type lectin domain family 1, member b
384783	-1.73617	Down	0.9989	Irs2	insulin receptor substrate 2
18793	-1.73883	Down	0.999999	Plaur	plasminogen activator, urokinase receptor
18712	-1.74119	Down	0.997125	Pim1	proviral integration site 1
442847	-1.74272	Down	0.999547	Platr7	pluripotency associated transcript 7
98932	-1.75125	Down	0.997932	Myl9	myosin, light polypeptide 9, regulatory
666938	-1.75137	Down	0.996778	Bend4	BEN domain containing 4
50708	-1.75587	Down	0.999982	Hist1h1c	histone cluster 1, H1c
328381	-1.76005	Down	0.994547	Sh2d4b	SH2 domain containing 4B
52521	-1.76505	Down	0.999259	Zfp622	zinc finger protein 622
245282	-1.77259	Down	0.947411	Apol10a	apolipoprotein L 10A
227545	-1.77961	Down	0.991981	Proser2	proline and serine rich 2
17313	-1.78473	Down	0.975151	Mgp	matrix Gla protein
12045	-1.79709	Down	0.993681	Bcl2a1b	B cell leukemia/lymphoma 2 related protein A1b
74052	-1.79865	Down	0.999541	Ttc21a	tetratricopeptide repeat domain 21A
244416	-1.79934	Down	1	Ppp1r3b	protein phosphatase 1, regulatory (inhibitor) subunit 3B
14598	-1.79936	Down	0.992306	Ggt1	gamma-glutamyltransferase 1
21859	-1.80124	Down	0.997512	Timp3	tissue inhibitor of metalloproteinase 3
110902	-1.80206	Down	0.990348	Chrna2	cholinergic receptor, nicotinic, alpha polypeptide 2 (neuronal)
319184	-1.80327	Down	0.988486	Hist1h2bk	histone cluster 1, H2bk
223775	-1.8237	Down	0.998907	Pim3	proviral integration site 3
71973	-1.8272	Down	0.99693	Rbpms2	RNA binding protein with multiple splicing 2
66060	-1.83831	Down	0.993734	Cystm1	cysteine-rich transmembrane module containing 1
71326	-1.84637	Down	0.997413	Treml1	triggering receptor expressed on myeloid cells-like 1
100504486	-1.8475	Down	0.995065	Gdap10	ganglioside-induced differentiation-associated-protein 10
14687	-1.85264	Down	0.996931	Gnaz	guanine nucleotide binding protein, alpha z subunit
394435	-1.85848	Down	0.999448	Ugt1a6b	UDP glucuronosyltransferase 1 family, polypeptide A6B
14729	-1.86384	Down	0.997789	Gp5	glycoprotein 5 (platelet)
22339	-1.86412	Down	0.999999	Vegfa	vascular endothelial growth factor A
78312	-1.86434	Down	0.95207	1810041H14Rik	RIKEN cDNA 1810041H14 gene
71071	-1.8665	Down	0.976279	4933412O06Rik	RIKEN cDNA 4933412O06 gene
408059	-1.86726	Down	0.992295	BC049352	cDNA sequence BC049352
12352	-1.8686	Down	0.993623	Car5a	carbonic anhydrase 5a, mitochondrial
230738	-1.87559	Down	0.996927	Zc3h12a	zinc finger CCCH type containing 12A
71306	-1.8831	Down	0.997559	Mfap3l	microfibrillar-associated protein 3-like
78603	-1.88408	Down	0.994296	B230216N24Rik	RIKEN cDNA B230216N24 gene
100503816	-1.88694	Down	0.999687	Gm16548	predicted gene 16548
64113	-1.8873	Down	0.966244	Moap1	modulator of apoptosis 1
434215	-1.89139	Down	0.997828	Lrrc32	leucine rich repeat containing 32
319181	-1.89314	Down	0.999271	Hist1h2bg	histone cluster 1, H2bg
69513	-1.8965	Down	0.994146	1700030C10Rik	RIKEN cDNA 1700030C10 gene
667063	-1.92252	Down	0.994154	Gm8439	predicted gene 8439
13653	-1.92275	Down	0.994751	Egr1	early growth response 1
109648	-1.93138	Down	0.99637	Npy	neuropeptide Y
14727	-1.93146	Down	1	Lilr4b	leukocyte immunoglobulin-like receptor, subfamily B, member 4B
545486	-1.94112	Down	0.999274	Tubb1	tubulin, beta 1 class VI
74777	-1.94216	Down	0.999553	Sepn1	selenoprotein N, 1
12977	-1.9434	Down	0.996526	Csf1	colony stimulating factor 1 (macrophage)
22371	-1.94353	Down	0.997717	Vwf	Von Willebrand factor
19696	-1.9449	Down	0.999419	Rel	reticuloendotheliosis oncogene
14313	-1.94847	Down	0.988432	Fst	follistatin
18030	-1.94908	Down	1	Nfil3	nuclear factor, interleukin 3, regulated
100034684	-1.95605	Down	0.999747	BC100530	cDNA sequence BC100530
11807	-1.96083	Down	0.988706	Apoa2	apolipoprotein A-II
18035	-1.96307	Down	0.997478	Nfkbia	nuclear factor of kappa light polypeptide gene enhancer in B cells inhibitor, alpha
14284	-1.97136	Down	1	Fosl2	fos-like antigen 2
15567	-1.97534	Down	0.9988	Slc6a4	solute carrier family 6 (neurotransmitter transporter, serotonin), member 4
18111	-1.97881	Down	0.991774	Nnat	neuronatin
18413	-1.98946	Down	0.997133	Osm	oncostatin M
16476	-1.9973	Down	0.999423	Jun	jun proto-oncogene
69543	-1.9982	Down	0.994	Capns2	calpain, small subunit 2
12569	-1.99836	Down	1	Cdk5r1	cyclin-dependent kinase 5, regulatory subunit 1 (p35)
240672	-1.99865	Down	0.997274	Dusp5	dual specificity phosphatase 5
50778	-2.00279	Down	1	Rgs1	regulator of G-protein signaling 1
18578	-2.01177	Down	0.999972	Pde4b	phosphodiesterase 4B, cAMP specific
19817	-2.01897	Down	0.996846	Rn7sk	RNA, 7SK, nuclear
73835	-2.01919	Down	0.996232	Ifitm5	interferon induced transmembrane protein 5
16178	-2.02027	Down	0.99828	Il1r2	interleukin 1 receptor, type II
84004	-2.023	Down	0.994294	Mcam	melanoma cell adhesion molecule
319183	-2.02554	Down	0.95625	Hist1h2bj	histone cluster 1, H2bj
231207	-2.03226	Down	0.998976	Cpeb2	cytoplasmic polyadenylation element binding protein 2
243743	-2.04519	Down	0.996656	Plxna4	plexin A4
20750	-2.0484	Down	1	Spp1	secreted phosphoprotein 1
414124	-2.05445	Down	0.996927	F730035M05Rik	RIKEN cDNA F730035M05 gene
16530	-2.055	Down	0.996399	Kcnk7	potassium channel, subfamily K, member 7
68458	-2.05694	Down	0.997285	Ppp1r14a	protein phosphatase 1, regulatory (inhibitor) subunit 14A
195733	-2.0581	Down	0.993672	Grhl1	grainyhead-like 1 (Drosophila)
58251	-2.06634	Down	0.990471	BC100451	cDNA sequence BC100451
243816	-2.07077	Down	0.998867	Gp6	glycoprotein 6 (platelet)
17868	-2.08233	Down	0.996744	Mybpc3	myosin binding protein C, cardiac
80879	-2.09264	Down	0.999339	Slc16a3	solute carrier family 16 (monocarboxylic acid transporters), member 3
434768	-2.09406	Down	0.999983	Rhox8	reproductive homeobox 8
21664	-2.0947	Down	0.999725	Phlda1	pleckstrin homology like domain, family A, member 1
14373	-2.09696	Down	1	G0s2	G0/G1 switch gene 2
100038854	-2.09817	Down	1	BC117090	cDNA sequence BC1179090
11684	-2.09968	Down	0.999419	Alox12	arachidonate 12-lipoxygenase
53311	-2.11791	Down	0.99708	Mybph	myosin binding protein H
18377	-2.12367	Down	0.996703	Omg	oligodendrocyte myelin glycoprotein
243910	-2.15055	Down	0.996747	Nfkbid	nuclear factor of kappa light polypeptide gene enhancer in B cells inhibitor, delta
193740	-2.16294	Down	0.994815	Hspa1a	heat shock protein 1A
18406	-2.16706	Down	0.993591	Orm2	orosomucoid 2
228543	-2.16825	Down	0.998019	Rhov	ras homolog family member V
20620	-2.17029	Down	0.997981	Plk2	polo-like kinase 2
20862	-2.18799	Down	0.99961	Stfa2	stefin A2
216799	-2.1941	Down	0.997605	Nlrp3	NLR family, pyrin domain containing 3
66102	-2.19819	Down	0.99929	Cxcl16	chemokine (C-X-C motif) ligand 16
70720	-2.20552	Down	0.997599	6330407A03Rik	RIKEN cDNA 6330407A03 gene
102132	-2.21672	Down	0.996755	E230013L22Rik	RIKEN cDNA E230013L22 gene
73712	-2.21823	Down	0.99151	Dmkn	dermokine
229599	-2.22547	Down	0.999508	Ciart	circadian associated repressor of transcription
436062	-2.23892	Down	0.997056	Fam92b	family with sequence similarity 92, member B
19785	-2.25261	Down	0.993724	Rprl3	ribonuclease P RNA-like 3
54195	-2.26156	Down	1	Gucy1b3	guanylate cyclase 1, soluble, beta 3
100504377	-2.2655	Down	0.997078	Gm20199	predicted gene, 20199
21825	-2.27265	Down	1	Thbs1	thrombospondin 1
13107	-2.28226	Down	0.999157	Cyp2f2	cytochrome P450, family 2, subfamily f, polypeptide 2
66341	-2.28379	Down	0.986879	Eid3	EP300 interacting inhibitor of differentiation 3
665934	-2.31935	Down	0.996746	Gm7854	predicted gene 7854
99929	-2.32054	Down	1	Tiparp	TCDD-inducible poly(ADP-ribose) polymerase
100494	-2.32424	Down	0.998572	Zfand2a	zinc finger, AN1-type domain 2A
14282	-2.32752	Down	1	Fosb	FBJ osteosarcoma oncogene B
319178	-2.36146	Down	0.969881	Hist1h2bb	histone cluster 1, H2bb
54611	-2.37424	Down	0.997956	Pde3a	phosphodiesterase 3A, cGMP inhibited
11537	-2.38177	Down	0.999816	Cfd	complement factor D (adipsin)
100126226	-2.38758	Down	0.999285	5430421N21Rik	keratin 83
102632488	-2.39366	Down	0.995995	Gm29508	predicted gene 29508
14764	-2.3971	Down	0.998314	Ptgdr2	prostaglandin D2 receptor 2
57349	-2.4058	Down	1	Ppbp	pro-platelet basic protein
24088	-2.43395	Down	0.999133	Tlr2	toll-like receptor 2
16193	-2.43774	Down	0.996958	Il6	interleukin 6
23886	-2.44518	Down	1	Gdf15	growth differentiation factor 15
15486	-2.44541	Down	0.993637	Hsd17b2	hydroxysteroid (17-beta) dehydrogenase 2
100217414	-2.44846	Down	0.962439	Scarna3a	small Cajal body-specific RNA 3A
58217	-2.45088	Down	1	Trem1	triggering receptor expressed on myeloid cells 1
21950	-2.45447	Down	0.994157	Tnfsf9	tumor necrosis factor (ligand) superfamily, member 9
211770	-2.51616	Down	0.999999	Trib1	tribbles pseudokinase 1
433099	-2.54331	Down	0.99873	Ly6g6f	lymphocyte antigen 6 complex, locus G6F
215418	-2.55815	Down	0.999467	Csrnp1	cysteine-serine-rich nuclear protein 1
442829	-2.58496	Down	0.996751	Ccin	calicin
639658	-2.60422	Down	0.998875	Gm13807	predicted gene 13807
18407	-2.62081	Down	0.995748	Orm3	orosomucoid 3
319520	-2.63063	Down	0.997419	Dusp4	dual specificity phosphatase 4
30953	-2.67126	Down	0.999729	Schip1	schwannomin interacting protein 1
100217415	-2.69686	Down	0.981009	Scarna6	small Cajal body-specific RNA 6
240514	-2.69812	Down	0.999834	Ccdc85b	coiled-coil domain containing 85B
54199	-2.70445	Down	0.997282	Ccrl2	chemokine (C-C motif) receptor-like 2
16007	-2.72654	Down	0.999299	Cyr61	cysteine rich protein 61
100042498	-2.74803	Down	1	Mir22hg	Mir22 host gene (non-protein coding)
215723	-2.76046	Down	0.997229	Mfsd6l	major facilitator superfamily domain containing 6-like
20893	-2.76234	Down	1	Bhlhe40	basic helix-loop-helix family, member e40
320664	-2.79495	Down	0.99737	Cass4	Cas scaffolding protein family member 4
58801	-2.79994	Down	1	Pmaip1	phorbol-12-myristate-13-acetate-induced protein 1
16176	-2.84318	Down	0.997727	Il1b	interleukin 1 beta
11605	-2.85524	Down	1	Gla	galactosidase, alpha
16175	-2.8594	Down	0.999429	Il1a	interleukin 1 alpha
22348	-2.89077	Down	1	Slc32a1	solute carrier family 32 (GABA vesicular transporter), member 1
14066	-2.93441	Down	0.999919	F3	coagulation factor III
72058	-2.9386	Down	0.998884	Igsf5	immunoglobulin superfamily, member 5
69319	-2.98562	Down	0.998747	1700001K23Rik	RIKEN cDNA 1700001K23 gene
21930	-3.04155	Down	0.997687	Tnfaip6	tumor necrosis factor alpha induced protein 6
622976	-3.067	Down	0.997898	Gm6377	predicted gene 6377
20302	-3.11065	Down	0.998962	Ccl3	chemokine (C-C motif) ligand 3
21926	-3.17686	Down	0.999825	Tnf	tumor necrosis factor
76406	-3.18023	Down	0.996432	1700019B03Rik	RIKEN cDNA 1700019B03 gene
23872	-3.18033	Down	0.998918	Ets2	E26 avian leukemia oncogene 2, 3' domain
100502834	-3.20645	Down	0.989296	Gm15972	predicted gene 15972
100504112	-3.21917	Down	0.999404	Ccer2	coiled-coil glutamate-rich protein 2
13655	-3.25341	Down	0.99802	Egr3	early growth response 3
12475	-3.26096	Down	1	Cd14	CD14 antigen
67593	-3.28824	Down	1	4930519G04Rik	RIKEN cDNA 4930519G04 gene
12795	-3.31981	Down	0.997733	Plk3	polo-like kinase 3
102639566	-3.32193	Down	0.994629	Ptgs2os2	prostaglandin-endoperoxide synthase 2, opposite strand 2
12575	-3.32832	Down	1	Cdkn1a	cyclin-dependent kinase inhibitor 1A (P21)
20310	-3.42538	Down	0.996943	Cxcl2	chemokine (C-X-C motif) ligand 2
20303	-3.44407	Down	0.99764	Ccl4	chemokine (C-C motif) ligand 4
20296	-3.44678	Down	1	Ccl2	chemokine (C-C motif) ligand 2
80859	-3.52468	Down	0.999998	Nfkbiz	nuclear factor of kappa light polypeptide gene enhancer in B cells inhibitor, zeta
21929	-3.52668	Down	1	Tnfaip3	tumor necrosis factor, alpha-induced protein 3
13654	-3.62903	Down	0.997155	Egr2	early growth response 2
320292	-3.63495	Down	0.997368	Rasgef1b	RasGEF domain family, member 1B
80885	-3.69389	Down	0.999727	Hcar2	hydroxycarboxylic acid receptor 2
18227	-3.70829	Down	0.999931	Nr4a2	nuclear receptor subfamily 4, group A, member 2
383787	-3.80478	Down	1	Ankrd63	ankyrin repeat domain 63
213208	-3.8125	Down	1	Il20rb	interleukin 20 receptor beta
330122	-3.81436	Down	0.997734	Cxcl3	chemokine (C-X-C motif) ligand 3
19225	-3.83391	Down	0.998649	Ptgs2	prostaglandin-endoperoxide synthase 2
20613	-3.83906	Down	0.999999	Snai1	snail family zinc finger 1
15945	-3.91077	Down	0.998741	Cxcl10	chemokine (C-X-C motif) ligand 10
16153	-3.96	Down	0.999489	Il10	interleukin 10
225058	-3.98026	Down	0.994441	Gm4832	predicted gene 4832
15370	-3.99451	Down	0.999997	Nr4a1	nuclear receptor subfamily 4, group A, member 1
17133	-4.01765	Down	0.999867	Maff	v-maf musculoaponeurotic fibrosarcoma oncogene family, protein F (avian)
384244	-4.41238	Down	0.997029	Gm5294	predicted gene 5294
11910	-4.84445	Down	1	Atf3	activating transcription factor 3
16878	-5.53138	Down	0.999966	Lif	leukemia inhibitory factor
18124	-5.68294	Down	0.999995	Nr4a3	nuclear receptor subfamily 4, group A, member 3
16365	-6.26209	Down	1	Acod1	aconitate decarboxylase 1
100653389	-6.27302	Down	1	Mir155hg	Mir155 host gene (non-protein coding)
14283	-6.32038	Down	1	Fosl1	fos-like antigen 1
211472	-6.65105	Down	1	Olfr1373	olfactory receptor 1373
100504184	-6.67243	Down	1	Gm16336	predicted gene 16336
64818	-6.70198	Down	0.999491	Krt81	keratin 81
13656	-6.84549	Down	1	Egr4	early growth response 4
100303747	-6.91289	Down	0.999288	Gm12238	predicted gene 12238
100217448	-7.02237	Down	1	Scarna8	small Cajal body-specific RNA 8
319150	-7.15987	Down	1	Hist1h3b	histone cluster 1, H3b
14825	-7.44294	Down	0.998665	Cxcl1	chemokine (C-X-C motif) ligand 1
104795949	-8.04439	Down	0.999198	Gm38670	predicted gene, 38670
19799	-8.0607	Down	1	Rn4.5s	4.5S RNA
319192	-8.62753	Down	1	Hist2h2aa2	histone cluster 2, H2aa2

## Sheet: Model vs Rg2
DEG in Rg2 group
GeneID	log2Ratio(Rg2/model)	Up-Down-Regulation(Rg2/model)	Probability	Symbol	Description
12895	7.11894	Up	1	Cpt1b	carnitine palmitoyltransferase 1b, muscle
218963	7.10329	Up	1	Gm1821	ubiquitin pseudogene
21647	6.83289	Up	0.999828	Tcte3	t-complex-associated testis expressed 3
277692	6.65105	Up	1	Rps19-ps3	ribosomal protein S19, pseudogene 3
624713	4.23213	Up	0.996173	Gm6525	ribosomal protein L36a pseudogene
791347	3.35364	Up	0.992833	Gm10007	predicted gene 10007
382421	3.02106	Up	0.991317	Gm5176	high mobility group box 2 pseudogene
66772	2.794	Up	0.997506	Asb17	ankyrin repeat and SOCS box-containing 17
100302567	2.75546	Up	0.994752	AF357399	snoRNA AF357399
21925	2.74819	Up	0.999276	Tnnc2	troponin C2, fast
320208	2.72935	Up	0.987976	Tmem91	transmembrane protein 91
16189	2.67807	Up	0.989149	Il4	interleukin 4
75568	2.65263	Up	0.990621	Capsl	calcyphosine-like
380686	2.64245	Up	0.996774	Cnrip1	cannabinoid receptor interacting protein 1
14945	2.59352	Up	0.992188	Gzmk	granzyme K
319188	2.46411	Up	0.976012	Hist1h2bp	histone cluster 1, H2bp
22363	2.40113	Up	0.995559	Vpreb2	pre-B lymphocyte gene 2
327957	2.38268	Up	0.999379	Scimp	SLP adaptor and CSK interacting membrane protein
69443	2.35548	Up	0.995939	1700027J07Rik	RIKEN cDNA 1700027J07 gene
14585	2.28557	Up	1	Gfra1	glial cell line derived neurotrophic factor family receptor alpha 1
664779	2.2697	Up	0.971145	Zfp91Cntf	predicted readthrough transcript (NMD candidate), 44505
19250	2.22239	Up	0.99435	Ptpn14	protein tyrosine phosphatase, non-receptor type 14
98388	2.21901	Up	0.997559	Chst10	carbohydrate sulfotransferase 10
319157	2.20811	Up	0.971593	Hist1h4f	histone cluster 1, H4f
22362	2.19487	Up	0.997488	Vpreb1	pre-B lymphocyte gene 1
12771	2.16993	Up	0.992142	Ccr3	chemokine (C-C motif) receptor 3
75572	2.16439	Up	0.998773	Acyp2	acylphosphatase 2, muscle type
107993	2.16439	Up	0.998465	Bfsp2	beaded filament structural protein 2, phakinin
105734727	2.1193	Up	0.970516	Emc8-1190005i06rik	Emc8-1190005I06Rik readthrough
67621	2.0902	Up	0.9906	Bend5	BEN domain containing 5
70973	2.08406	Up	0.970772	4931431B13Rik	RIKEN cDNA 4931431B13 gene
101488143	2.08114	Up	0.975878	Hbb-bt	hemoglobin, beta adult t chain
105827	2.07039	Up	0.998642	Amigo2	adhesion molecule with Ig like domain 2
16612	2.0587	Up	0.99718	Klk1	kallikrein 1
326620	2.03801	Up	0.998595	Hist1h4b	histone cluster 1, H4b
13586	2.03653	Up	1	Ear1	eosinophil-associated, ribonuclease A family, member 1
12526	2	Up	0.999119	Cd8b1	CD8 antigen, beta chain 1
16136	1.97809	Up	1	Igll1	immunoglobulin lambda-like polypeptide 1
12346	1.96799	Up	1	Car1	carbonic anhydrase 1
171283	1.96199	Up	0.994732	Havcr1	hepatitis A virus cellular receptor 1
13009	1.95858	Up	0.988246	Csrp3	cysteine and glycine-rich protein 3
19373	1.95229	Up	0.99766	Rag1	recombination activating gene 1
110257	1.94718	Up	1	Hba-a2	hemoglobin alpha, adult chain 2
15129	1.94008	Up	1	Hbb-b1	hemoglobin, beta adult major chain
26358	1.92536	Up	0.997078	Aldh1a7	aldehyde dehydrogenase family 1, subfamily A7
16842	1.92273	Up	0.99906	Lef1	lymphoid enhancer binding factor 1
17761	1.9218	Up	0.994854	Map7	microtubule-associated protein 7
15505	1.88612	Up	1	Hsph1	heat shock 105kDa/110kDa protein 1
12478	1.87801	Up	1	Cd19	CD19 antigen
12183	1.87503	Up	1	Bpgm	2,3-bisphosphoglycerate mutase
11687	1.87149	Up	0.998338	Alox15	arachidonate 15-lipoxygenase
15130	1.86188	Up	1	Hbb-b2	hemoglobin, beta adult minor chain
231583	1.8413	Up	0.996246	Slc26a1	solute carrier family 26 (sulfate transporter), member 1
22364	1.84003	Up	1	Vpreb3	pre-B lymphocyte gene 3
432582	1.8357	Up	0.993576	Ccdc92b	coiled-coil domain containing 92B
29820	1.82041	Up	0.998305	Tnfrsf19	tumor necrosis factor receptor superfamily, member 19
17059	1.82029	Up	0.997519	Klrb1c	killer cell lectin-like receptor subfamily B member 1C
16364	1.79613	Up	0.999068	Irf4	interferon regulatory factor 4
17203	1.79538	Up	0.990225	Mc5r	melanocortin 5 receptor
102680	1.78839	Up	0.995514	Slc6a20a	solute carrier family 6 (neurotransmitter transporter), member 20A
15122	1.77625	Up	1	Hba-a1	hemoglobin alpha, adult chain 1
268480	1.76115	Up	0.995984	Rapgefl1	Rap guanine nucleotide exchange factor (GEF)-like 1
103949	1.75618	Up	0.994288	Rn7s2	7S RNA 2
103948	1.75618	Up	0.994288	Rn7s1	7S RNA 1
73600	1.74874	Up	0.949395	1700120C14Rik	RIKEN cDNA 1700120C14 gene
216635	1.74618	Up	0.995564	Hbq1a	hemoglobin, theta 1A
100040572	1.73314	Up	0.995083	Gm2848	predicted gene 2848
13591	1.73204	Up	0.999451	Ebf1	early B cell factor 1
77433	1.72438	Up	0.998953	Redrum	Redrum, erythroid developmental long intergenic non-protein coding transcript
319160	1.72367	Up	0.978805	Hist1h4k	histone cluster 1, H4k
75564	1.72209	Up	0.995516	Rsph9	radial spoke head 9 homolog (Chlamydomonas)
74644	1.71187	Up	0.992695	4930426D05Rik	RIKEN cDNA 4930426D05 gene
67900	1.70916	Up	0.998392	Mtfp1	mitochondrial fission process 1
11656	1.70645	Up	1	Alas2	aminolevulinic acid synthase 2, erythroid
98752	1.70202	Up	0.998497	Fcrla	Fc receptor-like A
81907	1.70161	Up	0.991465	Tmem108	transmembrane protein 108
17896	1.6869	Up	0.998646	Myl4	myosin, light polypeptide 4
75345	1.68559	Up	0.999971	Slamf7	SLAM family member 7
319173	1.67276	Up	0.870026	Hist1h2af	histone cluster 1, H2af
13587	1.65467	Up	1	Ear2	eosinophil-associated, ribonuclease A family, member 2
12517	1.64145	Up	0.999977	Cd72	CD72 antigen
13809	1.6396	Up	0.998345	Enpep	glutamyl aminopeptidase
320332	1.63612	Up	0.993177	Hist4h4	histone cluster 4, H4
217410	1.63486	Up	0.998804	Trib2	tribbles pseudokinase 2
14871	1.63032	Up	0.998861	Gstt1	glutathione S-transferase, theta 1
631037	1.62881	Up	0.996571	Cyp4b1-ps2	cytochrome P450, family 4, subfamily b, polypeptide 1, pseudogene 2
276891	1.62755	Up	0.995939	Timd4	T cell immunoglobulin and mucin domain containing 4
14938	1.61983	Up	0.999417	Gzma	granzyme A
53873	1.61955	Up	1	Ear7	eosinophil-associated, ribonuclease A family, member 7
11801	1.61439	Up	0.997903	Cd5l	CD5 antigen-like
243655	1.61365	Up	0.997695	Klre1	killer cell lectin-like receptor family E member 1
58179	1.6118	Up	0.901578	Klrc3	killer cell lectin-like receptor subfamily C, member 3
14133	1.61086	Up	0.997646	Fcna	ficolin A
330409	1.61027	Up	0.999983	Cecr2	cat eye syndrome chromosome region, candidate 2
319155	1.60901	Up	0.98979	Hist1h4c	histone cluster 1, H4c
19011	1.60768	Up	0.994418	Endou	endonuclease, polyU-specific
545384	1.60654	Up	0.972905	BC094916	cDNA sequence BC094916
19374	1.59623	Up	0.99984	Rag2	recombination activating gene 2
70602	1.58496	Up	0.966918	5730488B01Rik	RIKEN cDNA 5730488B01 gene
16596	1.57841	Up	1	Klf1	Kruppel-like factor 1 (erythroid)
69816	1.56107	Up	0.997621	Mzb1	marginal zone B and B1 cell-specific protein 1
414125	1.56097	Up	0.996252	F830002L21Rik	RIKEN cDNA F830002L21 gene
67238	1.56094	Up	1	Fam220a	family with sequence similarity 220, member A
14866	1.55565	Up	0.997666	Gstm5	glutathione S-transferase, mu 5
666794	1.54716	Up	0.993575	Rbm24	RNA binding motif protein 24
77727	1.54707	Up	0.995469	6030468B19Rik	RIKEN cDNA 6030468B19 gene
93719	1.54699	Up	0.996814	Ear6	eosinophil-associated, ribonuclease A family, member 6
83397	1.54615	Up	0.996078	Akap12	A kinase (PRKA) anchor protein (gravin) 12
12482	1.54221	Up	0.996035	Ms4a1	membrane-spanning 4-domains, subfamily A, member 1
73673	1.54185	Up	0.996165	Rec114	REC114 meiotic recombination protein
11668	1.53904	Up	0.999867	Aldh1a1	aldehyde dehydrogenase family 1, subfamily A1
17385	1.53887	Up	0.986127	Mmp11	matrix metallopeptidase 11
22223	1.53717	Up	0.998089	Uchl1	ubiquitin carboxy-terminal hydrolase L1
319876	1.53675	Up	0.993526	Cobll1	Cobl-like 1
238024	1.53255	Up	0.99448	Fn3krp	fructosamine 3 kinase related protein
66211	1.52855	Up	0.998135	Rpl3l	ribosomal protein L3-like
15985	1.52782	Up	0.999977	Cd79b	CD79B antigen
18952	1.52751	Up	0.995544	2017-09-04	septin 4
12550	1.52315	Up	0.996822	Cdh1	cadherin 1
30925	1.52018	Up	0.999979	Slamf6	SLAM family member 6
213435	1.51905	Up	0.994811	Mylk3	myosin light chain kinase 3
170812	1.5095	Up	0.995427	Ahsp	alpha hemoglobin stabilizing protein
78369	1.50901	Up	0.999598	Icam4	intercellular adhesion molecule 4, Landsteiner-Wiener blood group
69191	1.50173	Up	0.995565	Pdia2	protein disulfide isomerase associated 2
21673	1.49919	Up	0.998179	Dntt	deoxynucleotidyltransferase, terminal
64082	1.4963	Up	0.99069	Popdc2	popeye domain containing 2
209837	1.49455	Up	0.999903	Slc38a5	solute carrier family 38, member 5
225884	1.49268	Up	0.995916	BC021614	cDNA sequence BC021614
18985	1.49218	Up	0.998308	Pou2af1	POU domain, class 2, associating factor 1
71775	1.48639	Up	0.99744	1300017J02Rik	RIKEN cDNA 1300017J02 gene
12509	1.48543	Up	0.995945	Cd59a	CD59a antigen
11932	1.47915	Up	0.995015	Atp1b2	ATPase, Na+/K+ transporting, beta 2 polypeptide
53374	1.47874	Up	0.996834	Chst3	carbohydrate (chondroitin 6/keratan) sulfotransferase 3
100043489	1.47834	Up	0.99045	1300002E11Rik	RIKEN cDNA 1300002E11 gene
100503605	1.47763	Up	0.995973	Hbb-bs	hemoglobin, beta adult s chain
100037278	1.47545	Up	1	Fam129c	family with sequence similarity 129, member C
75389	1.47342	Up	0.994884	4930597A21Rik	RIKEN cDNA 4930597A21 gene
69885	1.47069	Up	0.996049	Aunip	aurora kinase A and ninein interacting protein
19699	1.46949	Up	0.996207	Reln	reelin
14357	1.4675	Up	0.992352	Dtx1	deltex 1, E3 ubiquitin ligase
20969	1.46508	Up	0.995305	Sdc1	syndecan 1
18476	1.465	Up	0.997273	Pafah1b3	platelet-activating factor acetylhydrolase, isoform 1b, subunit 3
233016	1.46083	Up	1	Blvrb	biliverdin reductase B (flavin reductase (NADPH))
67182	1.45933	Up	0.998793	Pdzk1ip1	PDZK1 interacting protein 1
68337	1.45785	Up	0.995918	Crip2	cysteine rich protein 2
14160	1.45651	Up	0.988492	Lgr5	leucine rich repeat containing G protein coupled receptor 5
12518	1.45438	Up	0.999725	Cd79a	CD79A antigen (immunoglobulin-associated alpha)
68636	1.45362	Up	0.996457	Fahd1	fumarylacetoacetate hydrolase domain containing 1
20497	1.45221	Up	0.973005	Slc12a3	solute carrier family 12, member 3
77045	1.45144	Up	0.997612	Bcl7a	B cell CLL/lymphoma 7A
78267	1.44961	Up	0.994964	Klhdc8b	kelch domain containing 8B
73710	1.4483	Up	0.996399	Tubb2b	tubulin, beta 2B class IIB
333883	1.44632	Up	0.993771	Cd59b	CD59b antigen
545551	1.44441	Up	0.99637	BC021767	cingulin pseudogene
67216	1.44213	Up	0.994629	Mboat2	membrane bound O-acyltransferase domain containing 2
72281	1.44157	Up	0.995282	Sh2d4a	SH2 domain containing 4A
225608	1.43788	Up	0.995366	Sh3tc2	SH3 domain and tetratricopeptide repeats 2
56791	1.43787	Up	1	Ube2l6	ubiquitin-conjugating enzyme E2L 6
70574	1.43672	Up	0.997386	Cpm	carboxypeptidase M
192663	1.43393	Up	0.996235	Abcg4	ATP-binding cassette, sub-family G (WHITE), member 4
272382	1.43154	Up	0.999456	Spib	Spi-B transcription factor (Spi-1/PU.1 related)
12349	1.4296	Up	0.995189	Car2	carbonic anhydrase 2
57444	1.41648	Up	1	Isg20	interferon-stimulated protein
54390	1.41009	Up	0.985641	Sit1	suppression inducing transmembrane adaptor 1
235527	1.40691	Up	0.998071	Plscr4	phospholipid scramblase 4
19824	1.40653	Up	0.997556	Trim10	tripartite motif-containing 10
12491	1.40416	Up	0.998346	Cd36	CD36 antigen
19074	1.40346	Up	0.999446	Prg2	proteoglycan 2, bone marrow
58233	1.40332	Up	0.997393	Dnaja4	DnaJ heat shock protein family (Hsp40) member A4
17427	1.40298	Up	0.996839	Mns1	meiosis-specific nuclear structural protein 1
76954	1.4021	Up	0.998538	St5	suppression of tumorigenicity 5
317757	1.40142	Up	0.987212	Gimap5	GTPase, IMAP family member 5
109978	1.4002	Up	0.994354	Art4	ADP-ribosyltransferase 4
19746	1.39981	Up	1	Rhd	Rh blood group, D antigen
259300	1.39931	Up	0.996279	Ehd2	EH-domain containing 2
15978	1.39808	Up	0.985932	Ifng	interferon gamma
74480	1.39626	Up	0.994998	Samd4	sterile alpha motif domain containing 4
54366	1.3953	Up	0.99238	Ctnnal1	catenin (cadherin associated protein), alpha-like 1
18770	1.39358	Up	0.99468	Pklr	pyruvate kinase liver and red blood cell
17060	1.39053	Up	0.997713	Blnk	B cell linker
18507	1.39042	Up	0.99853	Pax5	paired box 5
102633673	1.38963	Up	0.994556	Etaa1os	Ewing tumor-associated antigen 1, opposite strand
17068	1.38878	Up	0.998786	Ly6d	lymphocyte antigen 6 complex, locus D
100504714	1.38745	Up	0.996208	Gm16793	predicted gene, 16793
257635	1.38529	Up	0.997861	Sdsl	serine dehydratase-like
93966	1.38461	Up	0.99767	Hemgn	hemogen
16643	1.3845	Up	0.996006	Klrd1	killer cell lectin-like receptor, subfamily D, member 1
12408	1.38005	Up	0.997253	Cbr1	carbonyl reductase 1
103172	1.37723	Up	1	Chchd10	coiled-coil-helix-coiled-coil-helix domain containing 10
266645	1.37685	Up	0.995494	Acmsd	amino carboxymuconate semialdehyde decarboxylase
100038514	1.37551	Up	0.9906	Gm11837	predicted gene 11837
192190	1.3729	Up	0.991458	Pkhd1l1	polycystic kidney and hepatic disease 1-like 1
14732	1.37021	Up	0.995905	Gpam	glycerol-3-phosphate acyltransferase, mitochondrial
70127	1.37016	Up	0.991344	Dpf3	D4, zinc and double PHD fingers, family 3
211550	1.36871	Up	0.999533	Tifa	TRAF-interacting protein with forkhead-associated domain
110351	1.36217	Up	0.996176	Rap1gap	Rap1 GTPase-activating protein
237761	1.36171	Up	0.99634	Sowaha	sosondowah ankyrin repeat domain family member A
21672	1.35839	Up	0.995169	Prdx2	peroxiredoxin 2
13857	1.35505	Up	0.998763	Epor	erythropoietin receptor
69634	1.35489	Up	0.993737	Clybl	citrate lyase beta like
75552	1.35154	Up	0.997866	Paqr9	progestin and adipoQ receptor family member IX
236727	1.35122	Up	0.990588	Slc9a7	solute carrier family 9 (sodium/hydrogen exchanger), member 7
57255	1.35117	Up	0.999985	Cldn13	claudin 13
435684	1.34792	Up	0.981296	Shf	Src homology 2 domain containing F
244853	1.34246	Up	0.990601	Nxpe4	neurexophilin and PC-esterase domain family, member 4
225266	1.34219	Up	0.988636	Klhl14	kelch-like 14
14580	1.34206	Up	0.990591	Gfap	glial fibrillary acidic protein
373864	1.33939	Up	0.994855	Col27a1	collagen, type XXVII, alpha 1
223267	1.33861	Up	0.994791	Ggact	gamma-glutamylamine cyclotransferase
20698	1.33669	Up	0.995551	Sphk1	sphingosine kinase 1
232232	1.3322	Up	0.995247	Hdac11	histone deacetylase 11
13813	1.33177	Up	0.993752	Eomes	eomesodermin
212728	1.32966	Up	0.998614	Gm17296	TAR RNA binding protein 1
105653	1.32767	Up	0.990857	Phyhip	phytanoyl-CoA hydroxylase interacting protein
76071	1.32753	Up	0.994245	Jakmip1	janus kinase and microtubule interacting protein 1
330830	1.32643	Up	0.994781	Drc7	dynein regulatory complex subunit 7
20617	1.32354	Up	0.999999	Snca	synuclein, alpha
53856	1.32129	Up	0.999994	Prg3	proteoglycan 3
228139	1.31755	Up	0.997372	P2rx3	purinergic receptor P2X, ligand-gated ion channel, 3
71041	1.31703	Up	0.994929	Pcgf6	polycomb group ring finger 6
19882	1.31337	Up	0.990497	Mst1r	macrophage stimulating 1 receptor (c-met-related tyrosine kinase)
69169	1.31021	Up	0.99508	Fcmr	Fc fragment of IgM receptor
14786	1.3101	Up	0.998385	Grb7	growth factor receptor bound protein 7
625360	1.3092	Up	0.994945	BC147527	cDNA sequence BC147527
12291	1.30681	Up	0.992992	Cacna1g	calcium channel, voltage-dependent, T type, alpha 1G subunit
12799	1.3041	Up	0.999216	Cnp	2',3'-cyclic nucleotide 3' phosphodiesterase
21939	1.30314	Up	0.978491	Cd40	CD40 antigen
22276	1.30149	Up	0.997426	Uros	uroporphyrinogen III synthase
18563	1.3	Up	0.99801	Pcx	pyruvate carboxylase
14151	1.29969	Up	1	Fech	ferrochelatase
224454	1.29842	Up	0.998549	Zdhhc14	zinc finger, DHHC domain containing 14
15983	1.29793	Up	0.997479	Ifrd2	interferon-related developmental regulator 2
22780	1.29788	Up	0.996314	Ikzf3	IKAROS family zinc finger 3
20440	1.29621	Up	0.996327	St6gal1	beta galactoside alpha 2,6 sialyltransferase 1
11979	1.29602	Up	0.987455	Atp7b	ATPase, Cu++ transporting, beta polypeptide
114774	1.29576	Up	0.986691	Pawr	PRKC, apoptosis, WT1, regulator
12585	1.29573	Up	1	Cdr2	cerebellar degeneration-related 2
56504	1.29529	Up	0.990599	Srpk3	serine/arginine-rich protein specific kinase 3
20677	1.29516	Up	0.99906	Sox4	SRY (sex determining region Y)-box 4
12014	1.29373	Up	0.994961	Bach2	BTB and CNC homology, basic leucine zipper transcription factor 2
387565	1.28798	Up	0.989866	Cd300c	CD300C molecule
68428	1.28622	Up	0.99868	Steap3	STEAP family member 3
11826	1.28422	Up	0.999877	Aqp1	aquaporin 1
11459	1.28317	Up	0.944599	Acta1	actin, alpha 1, skeletal muscle
16634	1.28317	Up	0.988065	Klra3	killer cell lectin-like receptor, subfamily A, member 3
15002	1.28205	Up	0.994831	H2-Ob	histocompatibility 2, O region beta locus
108900	1.28118	Up	0.9927	Fam72a	family with sequence similarity 72, member A
12143	1.27775	Up	0.994998	Blk	B lymphoid kinase
21754	1.27328	Up	0.996366	Tesk1	testis specific protein kinase 1
67393	1.27267	Up	0.998561	Cxxc5	CXXC finger 5
67815	1.27172	Up	0.996233	Sec14l2	SEC14-like lipid binding 2
14198	1.27009	Up	0.976651	Fhit	fragile histidine triad gene
236899	1.26995	Up	0.995242	Pcyt1b	phosphate cytidylyltransferase 1, choline, beta isoform
224703	1.26752	Up	1	March2	membrane-associated ring finger (C3HC4) 2
68526	1.26658	Up	0.996568	Gpr155	G protein-coupled receptor 155
104175	1.26365	Up	0.994349	Sbk1	SH3-binding kinase 1
83672	1.26303	Up	0.990662	Sytl3	synaptotagmin-like 3
229658	1.26252	Up	0.995068	Vangl1	vang-like 1 (van gogh, Drosophila)
20739	1.25974	Up	0.999287	Spta1	spectrin alpha, erythrocytic 1
171211	1.25898	Up	0.987247	Edaradd	EDAR (ectodysplasin-A receptor)-associated death domain
330189	1.25887	Up	0.994799	Tmem120b	transmembrane protein 120B
27388	1.25871	Up	0.997761	Ptdss2	phosphatidylserine synthase 2
277414	1.25725	Up	0.997272	Trp53i11	transformation related protein 53 inducible protein 11
69656	1.25517	Up	0.991236	Pir	pirin
232889	1.2551	Up	0.99198	Pla2g4c	phospholipase A2, group IVC (cytosolic, calcium-independent)
72361	1.25508	Up	0.996719	Ces2g	carboxylesterase 2G
11931	1.25156	Up	0.999101	Atp1b1	ATPase, Na+/K+ transporting, beta 1 polypeptide
74603	1.25118	Up	0.995445	Cd200r3	CD200 receptor 3
16197	1.25117	Up	0.997669	Il7r	interleukin 7 receptor
232670	1.25068	Up	0.999424	Tspan33	tetraspanin 33
78252	1.24878	Up	0.996416	Nxpe2	neurexophilin and PC-esterase domain family, member 2
14128	1.24828	Up	0.982473	Fcer2a	Fc receptor, IgE, low affinity II, alpha polypeptide
66447	1.24496	Up	0.997422	Mgst3	microsomal glutathione S-transferase 3
21334	1.24491	Up	0.995565	Tac2	tachykinin 2
60527	1.24397	Up	0.996541	Fads3	fatty acid desaturase 3
15288	1.2411	Up	1	Hmbs	hydroxymethylbilane synthase
12305	1.24101	Up	0.993681	Ddr1	discoidin domain receptor family, member 1
12295	1.24101	Up	0.994879	Cacnb1	calcium channel, voltage-dependent, beta 1 subunit
320845	1.24005	Up	0.973621	A230056P14Rik	RIKEN cDNA A230056P14 gene
73046	1.23918	Up	0.999003	Glrx5	glutaredoxin 5
19339	1.23436	Up	0.997253	Rab3a	RAB3A, member RAS oncogene family
677296	1.2303	Up	0.997966	Fcrl6	Fc receptor-like 6
59308	1.22987	Up	0.996042	Emcn	endomucin
11519	1.22909	Up	0.996892	Add2	adducin 2 (beta)
69440	1.22882	Up	0.997143	Dennd6b	DENN/MADD domain containing 6B
63828	1.22761	Up	0.996248	Fn3k	fructosamine 3 kinase
68166	1.22735	Up	0.995438	Spire1	spire homolog 1 (Drosophila)
233274	1.22514	Up	0.99641	Siglech	sialic acid binding Ig-like lectin H
195531	1.22375	Up	0.960915	Gm13152	zinc finger protein 982
72049	1.21937	Up	0.997024	Tnfrsf13c	tumor necrosis factor receptor superfamily, member 13c
67122	1.218	Up	0.980063	Nrarp	Notch-regulated ankyrin repeat protein
20362	1.21762	Up	0.997995	2017-09-08	septin 8
20708	1.21587	Up	0.990632	Serpinb6b	serine (or cysteine) peptidase inhibitor, clade B, member 6b
13836	1.21501	Up	0.990667	Epha2	Eph receptor A2
17231	1.21256	Up	0.995446	Mcpt8	mast cell protease 8
68044	1.21217	Up	0.993101	Chac2	ChaC, cation transport regulator 2
20528	1.21139	Up	0.990589	Slc2a4	solute carrier family 2 (facilitated glucose transporter), member 4
216350	1.20971	Up	0.994722	Tspan8	tetraspanin 8
100504202	1.20773	Up	0.981104	Gm20110	predicted gene, 20110
544763	1.2077	Up	0.997652	Hbq1b	hemoglobin, theta 1B
56464	1.20645	Up	0.990638	Ctsf	cathepsin F
17025	1.2064	Up	0.999738	Alad	aminolevulinate, delta-, dehydratase
241525	1.20564	Up	0.994194	Ypel4	yippee-like 4 (Drosophila)
19265	1.20431	Up	0.999432	Ptprcap	protein tyrosine phosphatase, receptor type, C polypeptide-associated protein
27028	1.20274	Up	0.99881	Ermap	erythroblast membrane-associated protein
23925	1.20201	Up	0.998657	Kel	Kell blood group
219131	1.20058	Up	0.996373	Phf11a	PHD finger protein 11A
192194	1.1988	Up	0.99736	Btnl10	butyrophilin-like 10
319167	1.19797	Up	0.99507	Hist1h2ag	histone cluster 1, H2ag
68281	1.19771	Up	0.976345	4930430F08Rik	RIKEN cDNA 4930430F08 gene
12481	1.19674	Up	0.996073	Cd2	CD2 antigen
108058	1.19524	Up	0.998567	Camk2d	calcium/calmodulin-dependent protein kinase II, delta
20679	1.19495	Up	0.994752	Sox6	SRY (sex determining region Y)-box 6
226251	1.19128	Up	0.997979	Ablim1	actin-binding LIM protein 1
217340	1.18966	Up	0.996194	Rnf157	ring finger protein 157
20400	1.18662	Up	0.956013	Sh2d1a	SH2 domain containing 1A
27007	1.18526	Up	0.995118	Klrk1	killer cell lectin-like receptor subfamily K, member 1
11865	1.18454	Up	0.997639	Arntl	aryl hydrocarbon receptor nuclear translocator-like
77976	1.18374	Up	0.976002	Nuak1	NUAK family, SNF1-like kinase, 1
14934	1.18372	Up	0.997785	Gypa	glycophorin A
70564	1.1836	Up	0.998628	Fam213a	family with sequence similarity 213, member A
503550	1.18018	Up	0.990485	Klri1	killer cell lectin-like receptor family I member 1
11732	1.17999	Up	0.99688	Ank	progressive ankylosis
66569	1.17871	Up	0.996219	Gdpd1	glycerophosphodiester phosphodiesterase domain containing 1
13828	1.17766	Up	0.998481	Epb42	erythrocyte membrane protein band 4.2
68066	1.17709	Up	1	Slc25a39	solute carrier family 25, member 39
232685	1.17532	Up	0.992767	Lncpint	long non-protein coding RNA, Trp53 induced transcript
19782	1.17354	Up	0.901949	Rmrp	RNA component of mitochondrial RNAase P
16534	1.17267	Up	0.996289	Kcnn4	potassium intermediate/small conductance calcium-activated channel, subfamily N, member 4
211389	1.17186	Up	0.997595	Suox	sulfite oxidase
171543	1.17114	Up	0.996191	Bmf	BCL2 modifying factor
381126	1.17071	Up	0.988296	Garem	GRB2 associated, regulator of MAPK1
11877	1.1707	Up	0.994789	Arvcf	armadillo repeat gene deleted in velo-cardio-facial syndrome
11733	1.16642	Up	0.996829	Ank1	ankyrin 1, erythroid
71911	1.16601	Up	0.996549	Bdh1	3-hydroxybutyrate dehydrogenase, type 1
11443	1.16506	Up	0.995905	Chrnb1	cholinergic receptor, nicotinic, beta polypeptide 1 (muscle)
71446	1.16156	Up	0.994467	Wrb	tryptophan rich basic protein
320253	1.16103	Up	0.990224	2017-03-03	membrane-associated ring finger (C3HC4) 3
237890	1.1604	Up	0.994835	Slfn14	schlafen 14
20621	1.15878	Up	0.99586	Snn	stannin
12862	1.15845	Up	0.992838	Cox6a2	cytochrome c oxidase subunit VIa polypeptide 2
19245	1.15762	Up	1	Ptp4a3	protein tyrosine phosphatase 4a3
338368	1.15607	Up	0.994811	Fam109b	family with sequence similarity 109, member B
68867	1.15595	Up	0.985508	Rnf122	ring finger protein 122
233199	1.15451	Up	0.994806	Mybpc2	myosin binding protein C, fast-type
20612	1.15381	Up	0.971922	Siglec1	sialic acid binding Ig-like lectin 1, sialoadhesin
16529	1.15339	Up	0.98863	Kcnk5	potassium channel, subfamily K, member 5
18670	1.15282	Up	0.995497	Abcb4	ATP-binding cassette, sub-family B (MDR/TAP), member 4
66241	1.15266	Up	0.996256	Tmem9	transmembrane protein 9
51799	1.15163	Up	0.99486	Rundc3a	RUN domain containing 3A
621239	1.15024	Up	0.987981	Nhlrc4	NHL repeat containing 4
16764	1.14737	Up	0.996811	Aff3	AF4/FMR2 family, member 3
76589	1.1471	Up	0.976923	Unc5cl	unc-5 family C-terminal like
22637	1.1433	Up	0.994229	Zap70	zeta-chain (TCR) associated protein kinase
229715	1.14183	Up	0.990587	Amigo1	adhesion molecule with Ig like domain 1
319171	1.14048	Up	1	Hist1h2ap	histone cluster 1, H2ap
68875	1.13967	Up	0.99999	Tmcc2	transmembrane and coiled-coil domains 2
231004	1.137	Up	0.995938	Samd11	sterile alpha motif domain containing 11
72774	1.13343	Up	0.998331	Neil1	nei endonuclease VIII-like 1 (E. coli)
380840	1.13124	Up	0.994285	Lyrm4	LYR motif containing 4
70026	1.12965	Up	0.994408	Tspo2	translocator protein 2
20533	1.12813	Up	1	Slc4a1	solute carrier family 4 (anion exchanger), member 1
211586	1.12681	Up	0.998194	Tfdp2	transcription factor Dp 2
217593	1.12678	Up	0.989973	Slc25a21	solute carrier family 25 (mitochondrial oxodicarboxylate carrier), member 21
53885	1.12645	Up	0.992796	Nphp1	nephronophthisis 1 (juvenile) homolog (human)
11433	1.12523	Up	0.999124	Acp5	acid phosphatase 5, tartrate resistant
22761	1.12398	Up	0.999865	Zfpm1	zinc finger protein, multitype 1
58185	1.12397	Up	0.998786	Rsad2	radical S-adenosyl methionine domain containing 2
72401	1.12348	Up	0.996858	Slc43a1	solute carrier family 43, member 1
12865	1.12199	Up	0.976246	Cox7a1	cytochrome c oxidase subunit VIIa 1
57757	1.12172	Up	0.976191	Pglyrp2	peptidoglycan recognition protein 2
69046	1.11979	Up	1	Isca1	iron-sulfur cluster assembly 1
19743	1.11928	Up	0.996169	Rhag	Rhesus blood group-associated A glycoprotein
216781	1.11795	Up	0.994903	Trim58	tripartite motif-containing 58
320685	1.11788	Up	0.990135	Dctd	dCMP deaminase
23969	1.11688	Up	0.957282	Pacsin1	protein kinase C and casein kinase substrate in neurons 1
13829	1.1167	Up	0.998688	Dmtn	dematin actin binding protein
20741	1.11562	Up	0.998764	Sptb	spectrin beta, erythrocytic
108672	1.11468	Up	0.99073	Zdhhc15	zinc finger, DHHC domain containing 15
233081	1.11417	Up	0.94681	Ffar1	free fatty acid receptor 1
72500	1.11023	Up	0.976522	Ier5l	immediate early response 5-like
229474	1.10942	Up	0.994209	Fhdc1	FH2 domain containing 1
20501	1.10715	Up	0.998403	Slc16a1	solute carrier family 16 (monocarboxylic acid transporters), member 1
19057	1.10602	Up	0.995087	Ppp3cc	protein phosphatase 3, catalytic subunit, gamma isoform
26357	1.10583	Up	0.995555	Abcg2	ATP-binding cassette, sub-family G (WHITE), member 2
30059	1.10512	Up	0.992088	Timm10	translocase of inner mitochondrial membrane 10
66456	1.10434	Up	0.974764	2810001G20Rik	RIKEN cDNA 2810001G20 gene
233280	1.1036	Up	0.976282	Nipa1	non imprinted in Prader-Willi/Angelman syndrome 1 homolog (human)
16619	1.10236	Up	0.97371	Klk1b27	kallikrein 1-related peptidase b27
18174	1.10006	Up	0.995528	Slc11a2	solute carrier family 11 (proton-coupled divalent metal ion transporters), member 2
78653	1.09991	Up	0.999939	Bola3	bolA-like 3 (E. coli)
14582	1.09961	Up	0.998356	Gfi1b	growth factor independent 1B
72640	1.09892	Up	0.990696	Mex3a	mex3 RNA binding family member A
232023	1.09777	Up	0.997757	Vopp1	vesicular, overexpressed in cancer, prosurvival protein 1
12892	1.09757	Up	0.99711	Cpox	coproporphyrinogen oxidase
74600	1.09523	Up	0.993504	Mrpl47	mitochondrial ribosomal protein L47
406217	1.09516	Up	0.992108	Bex4	brain expressed X-linked 4
14460	1.09471	Up	0.998804	Gata1	GATA binding protein 1
101056408	1.09213	Up	0.987284	Gm15816	predicted gene 15816
54615	1.09192	Up	0.950376	Npff	neuropeptide FF-amide peptide precursor
217342	1.08839	Up	0.999098	Ube2o	ubiquitin-conjugating enzyme E2O
14048	1.08746	Up	0.995377	Eya1	EYA transcriptional coactivator and phosphatase 1
27260	1.08668	Up	0.976202	Plek2	pleckstrin 2
383563	1.08552	Up	0.95047	Gpr25	G protein-coupled receptor 25
12416	1.08501	Up	0.994433	Cbx2	chromobox 2
433374	1.08406	Up	0.977633	Gm20743	predicted gene, 20743
70989	1.08326	Up	0.995057	Jhy	juvenile hydrocephalus
67017	1.08304	Up	0.99666	Fam210b	family with sequence similarity 210, member B
14629	1.08293	Up	0.996982	Gclc	glutamate-cysteine ligase, catalytic subunit
102060	1.08205	Up	0.999101	Gadd45gip1	growth arrest and DNA-damage-inducible, gamma interacting protein 1
14651	1.08197	Up	0.99971	Hagh	hydroxyacyl glutathione hydrolase
20335	1.08165	Up	0.997524	Sec61g	SEC61, gamma subunit
21349	1.08133	Up	0.996364	Tal1	T cell acute lymphocytic leukemia 1
71238	1.07985	Up	0.975733	Sdhaf3	succinate dehydrogenase complex assembly factor 3
76491	1.078	Up	0.915501	Abhd14b	abhydrolase domain containing 14b
18715	1.07755	Up	0.998525	Pim2	proviral integration site 2
19419	1.07474	Up	0.991131	Rasgrp1	RAS guanyl releasing protein 1
207175	1.07371	Up	0.972891	Cetn4	centrin 4
26940	1.0721	Up	0.996083	Ecsit	ECSIT signalling integrator
71683	1.07191	Up	0.998281	Gypc	glycophorin C
74645	1.07045	Up	1	Fam46c	family with sequence similarity 46, member C
320407	1.06732	Up	0.991439	Klri2	killer cell lectin-like receptor family I member 2
20411	1.06193	Up	0.987368	Sorbs1	sorbin and SH3 domain containing 1
231931	1.06174	Up	0.996215	Gimap6	GTPase, IMAP family member 6
66153	1.06158	Up	0.975826	Fbxo36	F-box protein 36
74760	1.06151	Up	0.99681	Rab3il1	RAB3A interacting protein (rabin3)-like 1
103743	1.06054	Up	0.988315	Tmem98	transmembrane protein 98
50997	1.05984	Up	0.994213	Mpp2	membrane protein, palmitoylated 2 (MAGUK p55 subfamily member 2)
68149	1.05956	Up	0.990581	Otub2	OTU domain, ubiquitin aldehyde binding 2
27280	1.05445	Up	0.967322	Phlda3	pleckstrin homology like domain, family A, member 3
78795	1.05402	Up	0.972711	Armc9	armadillo repeat containing 9
20519	1.05311	Up	0.99324	Slc22a3	solute carrier family 22 (organic cation transporter), member 3
20971	1.05191	Up	0.989333	Sdc4	syndecan 4
71946	1.05176	Up	0.996899	Endod1	endonuclease domain containing 1
268288	1.04985	Up	0.975672	Samd3	sterile alpha motif domain containing 3
11607	1.04943	Up	0.951225	Agtr1a	angiotensin II receptor, type 1a
211535	1.04915	Up	0.994843	Ccdc114	coiled-coil domain containing 114
80981	1.0485	Up	0.984913	Arl4d	ADP-ribosylation factor-like 4D
226419	1.04731	Up	0.995942	Dyrk3	dual-specificity tyrosine-(Y)-phosphorylation regulated kinase 3
72147	1.04541	Up	0.994428	Zbtb46	zinc finger and BTB domain containing 46
74753	1.04488	Up	0.985749	Trmo	tRNA methyltransferase O
20187	1.04483	Up	0.991283	Ryk	receptor-like tyrosine kinase
15235	1.04474	Up	0.985488	Mst1	macrophage stimulating 1 (hepatocyte growth factor-like)
12290	1.04397	Up	0.989926	Cacna1e	calcium channel, voltage-dependent, R type, alpha 1E subunit
16185	1.04364	Up	0.9943	Il2rb	interleukin 2 receptor, beta chain
14755	1.04238	Up	0.999792	Pigq	phosphatidylinositol glycan anchor biosynthesis, class Q
72297	1.04223	Up	0.968171	B3gnt3	UDP-GlcNAc:betaGal beta-1,3-N-acetylglucosaminyltransferase 3
434179	1.04166	Up	0.991077	Gm5595	zinc finger protein 975
98766	1.04109	Up	0.997102	Ubac1	ubiquitin associated domain containing 1
13849	1.04103	Up	0.990576	Ephx1	epoxide hydrolase 1, microsomal
225845	1.04059	Up	0.993009	Pla2g16	phospholipase A2, group XVI
100038654	1.03878	Up	0.984708	Gm10371	predicted gene 10371
232560	1.03833	Up	0.971956	Caprin2	caprin family member 2
378954	1.03747	Up	0.985841	3000002C10Rik	glyceraldehyde-3-phosphate dehydrogenase pseudogene
223723	1.03684	Up	0.995165	Ttll12	tubulin tyrosine ligase-like family, member 12
78177	1.03644	Up	0.975923	Ninl	ninein-like
171567	1.03465	Up	0.996777	Nme7	NME/NM23 family member 7
70726	1.03395	Up	0.86107	Angptl6	angiopoietin-like 6
19341	1.03363	Up	0.98982	Rab4a	RAB4A, member RAS oncogene family
20259	1.03242	Up	0.992342	Scin	scinderin
14126	1.03229	Up	0.996108	Ms4a2	membrane-spanning 4-domains, subfamily A, member 2
100732	1.03213	Up	0.990813	Mapre3	microtubule-associated protein, RP/EB family, member 3
74476	1.03211	Up	0.991772	4933439C10Rik	RIKEN cDNA 4933439C10 gene
56449	1.02981	Up	1	Ybx3	Y box protein 3
243219	1.02816	Up	0.995	2900026A02Rik	RIKEN cDNA 2900026A02 gene
12775	1.02809	Up	0.981507	Ccr7	chemokine (C-C motif) receptor 7
74104	1.0279	Up	0.994198	Abcb6	ATP-binding cassette, sub-family B (MDR/TAP), member 6
13400	1.02774	Up	0.993098	Dmpk	dystrophia myotonica-protein kinase
13861	1.02765	Up	0.997704	Epx	eosinophil peroxidase
66333	1.02697	Up	0.980828	Aqp11	aquaporin 11
229323	1.02608	Up	0.995048	Gpr171	G protein-coupled receptor 171
12494	1.02608	Up	0.985856	Cd38	CD38 antigen
71602	1.02491	Up	0.980619	Myo1e	myosin IE
19725	1.02458	Up	0.996361	Rfx2	regulatory factor X, 2 (influences HLA class II expression)
15451	1.02456	Up	0.976325	Hpn	hepsin
212980	1.02365	Up	0.977328	Slc45a3	solute carrier family 45, member 3
108052	1.02296	Up	0.998506	Slc14a1	solute carrier family 14 (urea transporter), member 1
15511	1.02292	Up	0.925413	Hspa1b	heat shock protein 1B
13609	1.02273	Up	0.99477	S1pr1	sphingosine-1-phosphate receptor 1
72160	1.02267	Up	0.950786	Tmem163	transmembrane protein 163
665433	1.02219	Up	0.997942	Hist1h2ao	histone cluster 1, H2ao
68235	1.02153	Up	0.995303	Mturn	maturin, neural progenitor differentiation regulator homolog (Xenopus)
57913	1.0209	Up	0.996304	Pidd1	p53 induced death domain protein 1
99887	1.02038	Up	0.965266	Tmem56	transmembrane protein 56
102371	1.01906	Up	0.971046	Myzap	myocardial zonula adherens protein
17330	1.01904	Up	0.998261	Minpp1	multiple inositol polyphosphate histidine phosphatase 1
56458	1.01886	Up	0.994872	Foxo1	forkhead box O1
67596	1.0176	Up	0.988774	Tespa1	thymocyte expressed, positive selection associated 1
75597	1.01704	Up	0.985105	Ndufaf2	NADH dehydrogenase (ubiquinone) 1 alpha subcomplex, assembly factor 2
231642	1.01566	Up	0.978666	Alkbh2	alkB homolog 2, alpha-ketoglutarate-dependent dioxygenase
272396	1.01497	Up	0.985335	Tarsl2	threonyl-tRNA synthetase-like 2
100900	1.01439	Up	0.998589	Hscb	HscB iron-sulfur cluster co-chaperone
67712	1.01397	Up	0.999609	Slc25a37	solute carrier family 25, member 37
73490	1.01282	Up	0.9815	Mipol1	mirror-image polydactyly 1
105298	1.01232	Up	0.976022	Epdr1	ependymin related protein 1 (zebrafish)
231932	1.00881	Up	0.993312	Gimap7	GTPase, IMAP family member 7
78255	1.00779	Up	0.995008	Ralgps2	Ral GEF with PH domain and SH3 binding motif 2
99899	1.00705	Up	0.994197	Ifi44	interferon-induced protein 44
19012	1.00648	Up	0.989395	Plpp1	phospholipid phosphatase 1
78593	1.00554	Up	0.964869	Nrip3	nuclear receptor interacting protein 3
668501	1.00381	Up	0.992322	Zfp507	zinc finger protein 507
223626	1.0038	Up	0.996745	Them6	thioesterase superfamily member 6
72012	1.00324	Up	0.995451	1600020E01Rik	RIKEN cDNA 1600020E01 gene
57908	1.00308	Up	0.994806	Zfp318	zinc finger protein 318
15528	1.0025	Up	0.998253	Hspe1	heat shock protein 1 (chaperonin 10)
319170	1.00147	Up	0.818209	Hist1h2an	histone cluster 1, H2an
15205	1.00143	Up	0.996594	Hes1	hairy and enhancer of split 1 (Drosophila)
67531	1.00133	Up	0.990643	5730408K05Rik	RIKEN cDNA 5730408K05 gene
70807	1.0011	Up	0.995452	Arrdc2	arrestin domain containing 2
434215	-1	Down	0.983289	Lrrc32	leucine rich repeat containing 32
217648	-1	Down	0.993936	Gm527	predicted gene 527
23984	-1	Down	0.982867	Pde10a	phosphodiesterase 10A
226970	-1	Down	0.996087	Arhgef4	Rho guanine nucleotide exchange factor (GEF) 4
74442	-1.00306	Down	0.998329	Sgms2	sphingomyelin synthase 2
232714	-1.00377	Down	0.998382	Mgam	maltase-glucoamylase
268379	-1.00398	Down	0.998676	Abca13	ATP-binding cassette, sub-family A (ABC1), member 13
18727	-1.00637	Down	0.995922	Pira4	paired-Ig-like receptor A4
216197	-1.00662	Down	1	Ckap4	cytoskeleton-associated protein 4
227394	-1.00832	Down	0.996116	Slco4c1	solute carrier organic anion transporter family, member 4C1
71660	-1.00833	Down	0.974833	Rarres2	retinoic acid receptor responder (tazarotene induced) 2
16869	-1.00846	Down	0.956078	Lhx1	LIM homeobox protein 1
57349	-1.00853	Down	0.999784	Ppbp	pro-platelet basic protein
231002	-1.01135	Down	0.997945	Plekhn1	pleckstrin homology domain containing, family N member 1
244668	-1.0136	Down	0.996118	Sipa1l2	signal-induced proliferation-associated 1 like 2
75690	-1.01506	Down	0.99394	Vsig10l	V-set and immunoglobulin domain containing 10 like
18792	-1.01593	Down	0.997565	Plau	plasminogen activator, urokinase
54611	-1.02157	Down	0.966155	Pde3a	phosphodiesterase 3A, cGMP inhibited
19204	-1.0239	Down	0.994821	Ptafr	platelet-activating factor receptor
433470	-1.02591	Down	1	AA467197	expressed sequence AA467197
107767	-1.02614	Down	0.997628	Scamp1	secretory carrier membrane protein 1
21388	-1.02628	Down	0.991673	Tbx5	T-box 5
70988	-1.02647	Down	0.967672	4931428L18Rik	RIKEN cDNA 4931428L18 gene
71319	-1.02834	Down	0.993641	4933439K11Rik	RIKEN cDNA 4933439K11 gene
17076	-1.02856	Down	0.999162	Ly75	lymphocyte antigen 75
18584	-1.03115	Down	0.999606	Pde8a	phosphodiesterase 8A
70729	-1.03159	Down	0.996038	Nos1ap	nitric oxide synthase 1 (neuronal) adaptor protein
100047133	-1.03214	Down	0.966477	Gm16894	predicted gene, 16894
58217	-1.03287	Down	0.993517	Trem1	triggering receptor expressed on myeloid cells 1
18426	-1.03291	Down	0.948622	Ovol1	ovo like zinc finger 1
17395	-1.03522	Down	1	Mmp9	matrix metallopeptidase 9
102502	-1.03545	Down	0.945427	Pls1	plastin 1 (I-isoform)
12273	-1.03586	Down	0.998864	C5ar1	complement component 5a receptor 1
93691	-1.03597	Down	0.998022	Klf7	Kruppel-like factor 7 (ubiquitous)
26415	-1.03625	Down	1	Mapk13	mitogen-activated protein kinase 13
20608	-1.03639	Down	0.975637	Sstr4	somatostatin receptor 4
620078	-1.03718	Down	0.99877	C130026I21Rik	RIKEN cDNA C130026I21 gene
234797	-1.03827	Down	1	6430548M08Rik	RIKEN cDNA 6430548M08 gene
408059	-1.03843	Down	0.943687	BC049352	cDNA sequence BC049352
26366	-1.04004	Down	0.999503	Ceacam10	carcinoembryonic antigen-related cell adhesion molecule 10
83557	-1.04484	Down	0.998151	Lin28a	lin-28 homolog A (C. elegans)
109624	-1.04919	Down	0.977969	Cald1	caldesmon 1
69206	-1.04947	Down	0.993939	2010016I18Rik	RIKEN cDNA 2010016I18 gene
11853	-1.05112	Down	0.996108	Rhoc	ras homolog family member C
14761	-1.05247	Down	0.997499	Gpr27	G protein-coupled receptor 27
17357	-1.05272	Down	0.996081	Marcksl1	MARCKS-like 1
107934	-1.05553	Down	0.993291	Celsr3	cadherin, EGF LAG seven-pass G-type receptor 3
381605	-1.05608	Down	0.996338	Tbc1d2	TBC1 domain family, member 2
58801	-1.05646	Down	0.998504	Pmaip1	phorbol-12-myristate-13-acetate-induced protein 1
244416	-1.05703	Down	0.999227	Ppp1r3b	protein phosphatase 1, regulatory (inhibitor) subunit 3B
320292	-1.06756	Down	0.984331	Rasgef1b	RasGEF domain family, member 1B
15567	-1.06915	Down	0.985886	Slc6a4	solute carrier family 6 (neurotransmitter transporter, serotonin), member 4
20302	-1.07132	Down	0.977696	Ccl3	chemokine (C-C motif) ligand 3
21929	-1.07239	Down	0.984045	Tnfaip3	tumor necrosis factor, alpha-induced protein 3
630146	-1.07248	Down	0.996127	Cd101	CD101 antigen
16449	-1.07448	Down	0.983426	Jag1	jagged 1
100504112	-1.07621	Down	0.980263	Ccer2	coiled-coil glutamate-rich protein 2
433099	-1.07644	Down	0.993558	Ly6g6f	lymphocyte antigen 6 complex, locus G6F
26569	-1.07662	Down	1	Slc27a4	solute carrier family 27 (fatty acid transporter), member 4
268301	-1.07976	Down	0.993245	Sowahc	sosondowah ankyrin repeat domain family member C
16803	-1.08588	Down	1	Lbp	lipopolysaccharide binding protein
69573	-1.08864	Down	0.996143	Hilpda	hypoxia inducible lipid droplet associated
67800	-1.0929	Down	1	Dgat2	diacylglycerol O-acyltransferase 2
66808	-1.09366	Down	0.972144	9030624G23Rik	RIKEN cDNA 9030624G23 gene
381404	-1.09803	Down	0.993662	Pabpc1l	poly(A) binding protein, cytoplasmic 1-like
171171	-1.09981	Down	1	Ntng2	netrin G2
74318	-1.10021	Down	1	Hopx	HOP homeobox
72832	-1.10434	Down	0.977965	Crtac1	cartilage acidic protein 1
212531	-1.10535	Down	0.982762	Sh3bgrl2	SH3 domain binding glutamic acid-rich protein like 2
100503879	-1.11078	Down	0.99371	Gm5901	predicted gene 5901
622070	-1.11247	Down	0.978557	Gm15133	predicted gene 15133
58251	-1.11818	Down	0.932025	BC100451	cDNA sequence BC100451
11807	-1.11857	Down	0.935454	Apoa2	apolipoprotein A-II
12608	-1.12088	Down	0.996118	Cebpb	CCAAT/enhancer binding protein (C/EBP), beta
23959	-1.12827	Down	0.997711	Nt5e	5' nucleotidase, ecto
12268	-1.13309	Down	0.993397	C4b	complement component 4B (Chido blood group)
17873	-1.13464	Down	0.982415	Gadd45b	growth arrest and DNA-damage-inducible 45 beta
13653	-1.13503	Down	0.981158	Egr1	early growth response 1
74729	-1.14543	Down	0.980865	Setmar	SET domain without mariner transposase fusion
14283	-1.14874	Down	0.99592	Fosl1	fos-like antigen 1
320558	-1.14876	Down	0.979332	Sycp2	synaptonemal complex protein 2
12977	-1.14886	Down	0.982709	Csf1	colony stimulating factor 1 (macrophage)
14085	-1.15501	Down	0.998707	Fah	fumarylacetoacetate hydrolase
18442	-1.15564	Down	0.991336	P2ry2	purinergic receptor P2Y, G-protein coupled 2
72333	-1.16439	Down	0.994251	Palld	palladin, cytoskeletal associated protein
381203	-1.16646	Down	0.987343	Slc22a20	solute carrier family 22 (organic anion transporter), member 20
80910	-1.16895	Down	0.998362	Gpr84	G protein-coupled receptor 84
56079	-1.17105	Down	0.993249	Astn2	astrotactin 2
20613	-1.17105	Down	0.998931	Snai1	snail family zinc finger 1
100504249	-1.1719	Down	0.999078	Gm15350	predicted gene 15350
76905	-1.17404	Down	1	Lrg1	leucine-rich alpha-2-glycoprotein 1
69319	-1.17499	Down	0.983087	1700001K23Rik	RIKEN cDNA 1700001K23 gene
11684	-1.17856	Down	0.994084	Alox12	arachidonate 12-lipoxygenase
71082	-1.18442	Down	0.995939	4933416M07Rik	RIKEN cDNA 4933416M07 gene
23886	-1.18703	Down	0.993357	Gdf15	growth differentiation factor 15
100126226	-1.18873	Down	0.9986	5430421N21Rik	keratin 83
70713	-1.18957	Down	0.997299	Gpr137c	G protein-coupled receptor 137C
14425	-1.19285	Down	0.996441	Galnt3	UDP-N-acetyl-alpha-D-galactosamine:polypeptide N-acetylgalactosaminyltransferase 3
64292	-1.19334	Down	0.993937	Ptges	prostaglandin E synthase
19378	-1.19555	Down	0.910939	Aldh1a2	aldehyde dehydrogenase family 1, subfamily A2
12475	-1.19903	Down	0.997627	Cd14	CD14 antigen
12142	-1.20316	Down	0.98311	Prdm1	PR domain containing 1, with ZNF domain
12795	-1.20338	Down	0.996117	Plk3	polo-like kinase 3
12833	-1.20681	Down	0.995728	Col6a1	collagen, type VI, alpha 1
70536	-1.2122	Down	0.993448	Qpct	glutaminyl-peptide cyclotransferase (glutaminyl cyclase)
338372	-1.21426	Down	1	Map3k9	mitogen-activated protein kinase kinase kinase 9
71306	-1.21871	Down	0.984186	Mfap3l	microfibrillar-associated protein 3-like
80752	-1.21992	Down	0.987828	Fam20c	family with sequence similarity 20, member C
666938	-1.22586	Down	0.996145	Bend4	BEN domain containing 4
14778	-1.22689	Down	0.997723	Gpx3	glutathione peroxidase 3
12759	-1.22748	Down	0.998737	Clu	clusterin
75223	-1.22795	Down	0.970712	4930528D03Rik	RIKEN cDNA 4930528D03 gene
15486	-1.23182	Down	0.905329	Hsd17b2	hydroxysteroid (17-beta) dehydrogenase 2
18223	-1.23406	Down	0.948494	Numbl	numb-like
12044	-1.23685	Down	0.972147	Bcl2a1a	B cell leukemia/lymphoma 2 related protein A1a
80879	-1.24071	Down	0.996112	Slc16a3	solute carrier family 16 (monocarboxylic acid transporters), member 3
433091	-1.25146	Down	0.997881	Pnpla1	patatin-like phospholipase domain containing 1
19799	-1.25334	Down	0.981516	Rn4.5s	4.5S RNA
21664	-1.25451	Down	0.997469	Phlda1	pleckstrin homology like domain, family A, member 1
442829	-1.25565	Down	0.973565	Ccin	calicin
208595	-1.25807	Down	0.956807	Mterf1b	mitochondrial transcription termination factor 1b
20388	-1.25898	Down	0.986955	Sftpb	surfactant associated protein B
98932	-1.25974	Down	0.996512	Myl9	myosin, light polypeptide 9, regulatory
76612	-1.27096	Down	0.997732	Lrrc27	leucine rich repeat containing 27
20964	-1.27816	Down	0.957587	Syn1	synapsin I
18413	-1.27959	Down	0.993917	Osm	oncostatin M
100503816	-1.28053	Down	0.998752	Gm16548	predicted gene 16548
243743	-1.28739	Down	0.983031	Plxna4	plexin A4
22271	-1.2907	Down	0.996055	Upp1	uridine phosphorylase 1
442847	-1.30195	Down	0.994448	Platr7	pluripotency associated transcript 7
17173	-1.30299	Down	0.933233	Ascl2	achaete-scute family bHLH transcription factor 2
72309	-1.30355	Down	0.9939	Tmem158	transmembrane protein 158
211472	-1.3112	Down	0.924863	Olfr1373	olfactory receptor 1373
545486	-1.31407	Down	0.99651	Tubb1	tubulin, beta 1 class VI
102132	-1.31512	Down	0.993905	E230013L22Rik	RIKEN cDNA E230013L22 gene
99543	-1.3155	Down	0.993916	Olfml3	olfactomedin-like 3
57340	-1.32193	Down	0.996052	Jph3	junctophilin 3
100038909	-1.32681	Down	0.996037	Gm14548	predicted gene 14548
69732	-1.32826	Down	0.996494	2410018L13Rik	RIKEN cDNA 2410018L13 gene
18510	-1.33805	Down	0.99629	Pax8	paired box 8
69030	-1.33963	Down	0.981778	1810006J02Rik	RIKEN cDNA 1810006J02 gene
68777	-1.35315	Down	0.998304	Tmem53	transmembrane protein 53
16679	-1.35349	Down	0.998388	Krt86	keratin 86
53311	-1.35892	Down	0.985305	Mybph	myosin binding protein H
18407	-1.36004	Down	0.993943	Orm3	orosomucoid 3
319742	-1.36117	Down	0.999109	Mpzl3	myelin protein zero-like 3
84004	-1.36438	Down	0.970539	Mcam	melanoma cell adhesion molecule
622976	-1.365	Down	0.976983	Gm6377	predicted gene 6377
24088	-1.37234	Down	0.995697	Tlr2	toll-like receptor 2
17386	-1.37851	Down	0.983267	Mmp13	matrix metallopeptidase 13
18542	-1.38119	Down	0.983916	Pcolce	procollagen C-endopeptidase enhancer protein
626175	-1.39559	Down	0.985084	Gm6654	predicted pseudogene 6654
76992	-1.39808	Down	0.96611	Fam219aos	family with sequence similarity 219, member A, opposite strand
56619	-1.39997	Down	0.998125	Clec4e	C-type lectin domain family 4, member e
75482	-1.4133	Down	0.99593	Hspb9	heat shock protein, alpha-crystallin-related, B9
14066	-1.41504	Down	0.987034	F3	coagulation factor III
18111	-1.42626	Down	0.997731	Nnat	neuronatin
243910	-1.43341	Down	0.992222	Nfkbid	nuclear factor of kappa light polypeptide gene enhancer in B cells inhibitor, delta
18035	-1.44356	Down	0.99636	Nfkbia	nuclear factor of kappa light polypeptide gene enhancer in B cells inhibitor, alpha
64818	-1.44984	Down	0.996145	Krt81	keratin 81
208076	-1.45326	Down	0.993944	Pknox2	Pbx/knotted 1 homeobox 2
69590	-1.45805	Down	0.914964	Gpx8	glutathione peroxidase 8 (putative)
71275	-1.47101	Down	0.996217	Noxred1	NADP+ dependent oxidoreductase domain containing 1
227288	-1.47219	Down	0.996031	Cxcr1	chemokine (C-X-C motif) receptor 1
69513	-1.47592	Down	0.980809	1700030C10Rik	RIKEN cDNA 1700030C10 gene
75665	-1.47748	Down	0.982945	Ccdc64	coiled-coil domain containing 64
16007	-1.4799	Down	0.993539	Cyr61	cysteine rich protein 61
16153	-1.48427	Down	0.971437	Il10	interleukin 10
100302688	-1.48474	Down	0.964064	Gm17455	predicted gene, 17455
72536	-1.49622	Down	0.993908	Tagap	T cell activation Rho GTPase activating protein
246779	-1.5025	Down	0.99718	Il27	interleukin 27
12834	-1.50696	Down	0.997457	Col6a2	collagen, type VI, alpha 2
66060	-1.50885	Down	0.988403	Cystm1	cysteine-rich transmembrane module containing 1
626615	-1.51043	Down	0.918193	Apol11a	apolipoprotein L 11a
14598	-1.51131	Down	0.988498	Ggt1	gamma-glutamyltransferase 1
72058	-1.51457	Down	0.995999	Igsf5	immunoglobulin superfamily, member 5
54698	-1.53051	Down	0.998271	Crtam	cytotoxic and regulatory T cell molecule
21930	-1.53355	Down	0.993048	Tnfaip6	tumor necrosis factor alpha induced protein 6
21950	-1.53854	Down	0.961893	Tnfsf9	tumor necrosis factor (ligand) superfamily, member 9
69065	-1.56041	Down	0.980828	Chac1	ChaC, cation transport regulator 1
22695	-1.5813	Down	0.996014	Zfp36	zinc finger protein 36
26427	-1.58496	Down	0.982595	Creb3l1	cAMP responsive element binding protein 3-like 1
22348	-1.58496	Down	0.998755	Slc32a1	solute carrier family 32 (GABA vesicular transporter), member 1
233781	-1.59376	Down	0.99915	Xylt1	xylosyltransferase 1
13655	-1.60636	Down	0.984235	Egr3	early growth response 3
100039596	-1.60768	Down	0.995954	Tcf24	transcription factor 24
100504549	-1.61399	Down	0.960543	AI463170	expressed sequence AI463170
106766	-1.61549	Down	0.997652	Stap2	signal transducing adaptor family member 2
436062	-1.61821	Down	0.993495	Fam92b	family with sequence similarity 92, member B
667063	-1.63301	Down	0.996	Gm8439	predicted gene 8439
80885	-1.65291	Down	0.990187	Hcar2	hydroxycarboxylic acid receptor 2
245282	-1.68513	Down	0.925204	Apol10a	apolipoprotein L 10A
12350	-1.69986	Down	0.998578	Car3	carbonic anhydrase 3
100134861	-1.70044	Down	0.937048	ChkbCpt1b	predicted readthrough transcript (NMD candidate), 44502
100041639	-1.72757	Down	0.97559	Gm3448	predicted gene 3448
215446	-1.73068	Down	0.998904	Entpd3	ectonucleoside triphosphate diphosphohydrolase 3
319192	-1.73879	Down	0.955974	Hist2h2aa2	histone cluster 2, H2aa2
319183	-1.7668	Down	0.931421	Hist1h2bj	histone cluster 1, H2bj
100034684	-1.7782	Down	1	BC100530	cDNA sequence BC100530
67855	-1.81646	Down	1	Asprv1	aspartic peptidase, retroviral-like 1
11537	-1.86141	Down	1	Cfd	complement factor D (adipsin)
100038854	-1.89332	Down	0.999497	BC117090	cDNA sequence BC1179090
16878	-1.91177	Down	0.984977	Lif	leukemia inhibitory factor
100503468	-1.926	Down	0.998154	Gm14023	predicted gene 14023
54199	-1.92653	Down	0.993877	Ccrl2	chemokine (C-C motif) receptor-like 2
12837	-1.94918	Down	0.993948	Col8a1	collagen, type VIII, alpha 1
225058	-1.99603	Down	0.982916	Gm4832	predicted gene 4832
13654	-2.0163	Down	0.991312	Egr2	early growth response 2
100217415	-2.01685	Down	0.960148	Scarna6	small Cajal body-specific RNA 6
18546	-2.03634	Down	0.996037	Pcp4	Purkinje cell protein 4
15945	-2.04427	Down	0.993611	Cxcl10	chemokine (C-X-C motif) ligand 10
14313	-2.05344	Down	0.99142	Fst	follistatin
16176	-2.05947	Down	0.996507	Il1b	interleukin 1 beta
66102	-2.08424	Down	0.998631	Cxcl16	chemokine (C-X-C motif) ligand 16
50501	-2.09574	Down	0.997656	Prok2	prokineticin 2
319159	-2.11103	Down	0.9683	Hist1h4j	histone cluster 1, H4j
330122	-2.13424	Down	0.984644	Cxcl3	chemokine (C-X-C motif) ligand 3
80859	-2.13933	Down	0.998841	Nfkbiz	nuclear factor of kappa light polypeptide gene enhancer in B cells inhibitor, zeta
16175	-2.15579	Down	0.99372	Il1a	interleukin 1 alpha
13107	-2.21071	Down	0.998506	Cyp2f2	cytochrome P450, family 2, subfamily f, polypeptide 2
20862	-2.23771	Down	1	Stfa2	stefin A2
71071	-2.24793	Down	0.996458	4933412O06Rik	RIKEN cDNA 4933412O06 gene
17313	-2.2932	Down	0.999995	Mgp	matrix Gla protein
20863	-2.32883	Down	1	Stfa3	stefin A3
384244	-2.41238	Down	0.99598	Gm5294	predicted gene 5294
19225	-2.57268	Down	0.996505	Ptgs2	prostaglandin-endoperoxide synthase 2
16365	-2.78014	Down	0.998975	Acod1	aconitate decarboxylase 1
21926	-2.96817	Down	0.998746	Tnf	tumor necrosis factor
20310	-3.76584	Down	0.99788	Cxcl2	chemokine (C-X-C motif) ligand 2
14825	-3.848	Down	0.999436	Cxcl1	chemokine (C-X-C motif) ligand 1
100303747	-6.91289	Down	1	Gm12238	predicted gene 12238
319150	-7.15987	Down	1	Hist1h3b	histone cluster 1, H3b
104795949	-8.04439	Down	1	Gm38670	predicted gene, 38670
