# Supplementary material for: Transcriptome Profiling Analysis Reveals the Potential Mechanisms of Three Bioactive Ingredients of Fufang E’jiao Jiang During Chemotherapy-Induced Myelosuppression in Mice
Source: Front Pharmacol. 2018 Jun 13;9:616. doi: 10.3389/fphar.2018.00616 (PMC6008481; doi:10.3389/fphar.2018.00616)
Supplement: TABLE S3 — GO analysis of model group. [file Table_3.xlsx]

## Sheet: control vs model 
GO analysis of model group
Gene Ontology term	Cluster frequency	Genome frequency of use	Corrected P-value	Genes annotated to the term
immune system process	219 out of 1157 genes, 18.9%	1170 out of 12929 genes, 9.0%	4.71e-25	12482, 279572, 16449, 15902, 12481, 12266, 17907, 12142, 14732, 26462, 14961, 15018, 78926, 20351, 14134, 236573, 12986, 21899, 15002, 12166, 246256, 57349, 24088, 22637, 16818, 56644, 64143, 226419, 56233, 17886, 69816, 22761, 16415, 12458, 19192, 20779, 12478, 20677, 13653, 246779, 56193, 243816, 140795, 54125, 20302, 18854, 15511, 12798, 19094, 66102, 81897, 20739, 330122, 101488143, 19374, 19…
hematopoietic or lymphoid organ development	102 out of 1157 genes, 8.8%	449 out of 12929 genes, 3.5%	5.86e-16	67596, 57432, 12045, 21349, 20677, 56193, 17060, 19373, 13653, 101056408, 54125, 100043125, 22362, 18174, 14151, 317757, 15122, 226419, 56233, 64143, 208638, 68337, 22761, 15587, 17886, 22695, 16197, 78926, 22339, 19824, 26462, 12144, 15208, 16818, 22038, 22637, 16842, 22363, 15902, 110257, 16449, 17863, 12142, 22095, 19152, 20586, 12183, 80752, 21946, 170812, 15129, 14313, 16952, 16149, 11433, 2…
immune system development	104 out of 1157 genes, 9.0%	468 out of 12929 genes, 3.6%	1.4e-15	20677, 21349, 67596, 12045, 57432, 54125, 18174, 22362, 100043125, 13653, 101056408, 19373, 56193, 17060, 208638, 15122, 226419, 64143, 56233, 14151, 317757, 16197, 22695, 15587, 17886, 68337, 22761, 22339, 19824, 26462, 78926, 16842, 16818, 22038, 22637, 15208, 12144, 15902, 110257, 16449, 22363, 20586, 12183, 19152, 22095, 12142, 17863, 16149, 16952, 14313, 15129, 170812, 80752, 21946, 18035, 1…
hemopoiesis	91 out of 1157 genes, 7.9%	382 out of 12929 genes, 3.0%	2.1e-15	16818, 22038, 22637, 16842, 12144, 15208, 78926, 22339, 19824, 22095, 19152, 20586, 12183, 17863, 12142, 15902, 110257, 16449, 54125, 18174, 100043125, 17060, 56193, 101056408, 13653, 19373, 20677, 67596, 12045, 57432, 21349, 22695, 16197, 22761, 15587, 17886, 15122, 56233, 226419, 208638, 14151, 317757, 16184, 12480, 11733, 15130, 22780, 20679, 13025, 16596, 320790, 15001, 12518, 12398, 79221, 1…
cell activation	105 out of 1157 genes, 9.1%	480 out of 12929 genes, 3.7%	3.15e-15	13653, 19373, 18752, 246779, 17060, 22362, 243816, 54125, 74769, 57432, 12045, 54390, 67596, 20677, 17059, 70839, 17886, 15587, 69816, 16197, 16415, 317757, 75345, 56644, 56233, 12144, 20910, 21899, 109711, 57349, 24088, 16842, 22637, 16818, 94212, 381924, 72049, 14961, 20351, 12142, 17863, 14724, 22095, 12482, 22363, 12509, 12481, 15902, 17101, 108723, 12145, 11745, 74734, 21423, 22068, 18826, 2…
leukocyte activation	88 out of 1157 genes, 7.6%	405 out of 12929 genes, 3.1%	3.45e-12	16364, 20375, 58185, 11501, 12775, 20617, 12047, 56708, 16159, 18733, 12145, 17101, 108723, 11745, 74734, 21423, 16952, 16149, 18826, 21946, 16409, 16323, 79221, 81897, 20739, 213208, 19374, 21950, 243655, 14025, 19419, 20302, 333883, 16803, 18722, 18754, 114774, 12902, 16184, 242248, 268857, 12480, 13025, 22780, 16414, 17916, 12518, 15001, 320790, 16197, 16415, 17886, 15587, 69816, 56233, 317757…
lymphocyte activation	74 out of 1157 genes, 6.4%	351 out of 12929 genes, 2.7%	3.29e-09	20739, 213208, 19374, 21950, 16323, 16409, 79221, 333883, 243655, 14025, 242248, 268857, 12480, 114774, 12902, 16184, 12518, 320790, 15001, 13025, 22780, 16414, 11501, 12775, 16364, 58185, 12047, 16159, 56708, 12145, 108723, 17101, 74734, 21423, 18826, 21946, 16149, 16952, 12142, 17863, 22095, 12482, 22363, 12509, 15902, 12481, 12144, 16842, 22637, 94212, 381924, 16818, 72049, 14961, 20351, 17886…
developmental process	423 out of 1157 genes, 36.6%	3573 out of 12929 genes, 27.6%	5.29e-09	18035, 22156, 66107, 11906, 22032, 100034684, 24069, 16952, 15945, 14313, 16478, 14766, 170812, 80752, 77889, 16869, 246746, 16159, 56708, 11853, 18987, 16175, 17761, 56615, 22256, 226352, 218442, 16184, 229658, 73835, 15130, 13857, 73991, 12518, 108058, 320790, 19207, 26358, 57257, 23959, 226519, 20750, 19377, 14582, 272382, 71660, 19419, 225608, 73712, 18263, 18377, 18174, 19339, 18752, 1005034…
response to stress	244 out of 1157 genes, 21.1%	1808 out of 12929 genes, 14.0%	5.97e-09	12350, 69590, 214424, 380713, 18805, 225825, 100702, 16175, 54199, 56615, 17761, 13058, 56708, 16159, 11545, 13482, 20202, 16174, 22032, 84004, 14381, 17472, 20201, 13349, 64292, 240047, 21946, 76074, 18407, 16952, 16149, 15945, 232371, 11785, 20750, 55991, 69065, 17025, 22224, 72027, 23959, 18377, 16803, 71660, 243655, 72774, 14375, 19419, 14133, 18754, 14825, 22256, 12769, 12902, 16184, 108058,…
single-multicellular organism process	369 out of 1157 genes, 31.9%	3043 out of 12929 genes, 23.5%	1.33e-08	140497, 11990, 19824, 18479, 227753, 16842, 15208, 110257, 17133, 20661, 12509, 20344, 22095, 21955, 16891, 12183, 50501, 211401, 14284, 12527, 12349, 12045, 67596, 21349, 54483, 18174, 17060, 12491, 100503468, 18752, 19339, 15122, 71131, 14287, 14151, 68337, 73991, 26358, 19207, 320790, 108058, 12518, 16184, 218442, 226352, 22256, 13857, 15130, 19419, 71660, 272382, 14582, 18377, 16803, 225608, …
response to external stimulus	158 out of 1157 genes, 13.7%	1043 out of 12929 genes, 8.1%	1.7e-08	12799, 18406, 228607, 16414, 18442, 235527, 12649, 71911, 26569, 20302, 93691, 19217, 15511, 12798, 12048, 81897, 66102, 193740, 330122, 12654, 232906, 13654, 20388, 20310, 17386, 12096, 73914, 14026, 17101, 11433, 12475, 229687, 14460, 58801, 20617, 17969, 12771, 11501, 12775, 23845, 20249, 15018, 14598, 20355, 20351, 12702, 211389, 21899, 236573, 12986, 246256, 12189, 24088, 171283, 16818, 1452…
regulation of biological quality	224 out of 1157 genes, 19.4%	1650 out of 12929 genes, 12.8%	3.45e-08	104009, 242248, 14629, 20741, 20499, 192176, 18442, 16399, 16414, 20679, 16596, 211286, 80885, 193740, 330122, 101488143, 213208, 81897, 20739, 20388, 13654, 16323, 11687, 232906, 12306, 15511, 54195, 13350, 18854, 20302, 74192, 11684, 12048, 11433, 69191, 67712, 17101, 236727, 57340, 11813, 12096, 52028, 19743, 20310, 11931, 14026, 14580, 11501, 12775, 12771, 114871, 17341, 18484, 20375, 73750, …
homeostasis of number of cells	33 out of 1157 genes, 2.9%	101 out of 12929 genes, 0.8%	3.85e-08	20375, 58801, 317757, 15122, 19373, 101056408, 14381, 18174, 57432, 15129, 21349, 16149, 16952, 14732, 80885, 225058, 101488143, 193740, 53374, 16323, 20586, 12183, 15511, 15902, 110257, 14582, 11733, 15130, 16184, 78926, 22339, 16596, 20679
cell differentiation	223 out of 1157 genes, 19.3%	1646 out of 12929 genes, 12.7%	4.76e-08	14460, 18514, 56744, 110197, 107993, 11656, 11443, 232232, 71602, 18129, 12775, 11501, 20375, 23845, 76220, 14585, 30948, 57764, 12096, 20863, 408196, 14580, 269344, 234740, 108723, 11433, 16001, 20302, 21818, 18854, 15511, 93691, 19094, 193740, 19374, 101488143, 93840, 21950, 16323, 77945, 13654, 79221, 20200, 228019, 239083, 12799, 15001, 54722, 22780, 13025, 20679, 16596, 18442, 12480, 213435,…
regulation of immune system process	89 out of 1157 genes, 7.7%	484 out of 12929 genes, 3.7%	5.33e-08	18129, 12775, 11501, 93834, 58185, 16364, 225825, 18733, 14460, 56744, 56708, 16159, 20617, 12047, 13482, 108723, 208650, 21423, 18035, 17472, 16534, 76074, 110557, 16149, 16164, 170741, 73914, 15945, 213208, 81897, 21950, 16323, 20302, 208154, 16803, 18854, 18722, 333883, 19094, 14582, 243655, 71660, 12480, 114774, 18754, 16184, 231805, 12518, 57257, 228607, 16414, 216869, 22761, 100039192, 5664…
response to biotic stimulus	85 out of 1157 genes, 7.3%	463 out of 12929 genes, 3.6%	1.66e-07	11669, 16819, 15587, 19882, 11303, 18770, 56644, 12491, 100503468, 15439, 12983, 332579, 56441, 20779, 16068, 54396, 17395, 16365, 279572, 20344, 14528, 211770, 21939, 246256, 21899, 236573, 22038, 24088, 14598, 57444, 20249, 216799, 12702, 60596, 12775, 16364, 225825, 100702, 23845, 58185, 18805, 56615, 394435, 16175, 229687, 14460, 17969, 20617, 16159, 11433, 21423, 20202, 17101, 12475, 20201, …
myeloid cell homeostasis	24 out of 1157 genes, 2.1%	61 out of 12929 genes, 0.5%	2.72e-07	16596, 20679, 16952, 21349, 15129, 22339, 78926, 18174, 14381, 101056408, 15130, 11733, 14582, 110257, 15902, 15122, 15511, 12183, 20586, 16323, 20375, 193740, 101488143, 80885
single-organism developmental process	389 out of 1157 genes, 33.6%	3318 out of 12929 genes, 25.7%	3.23e-07	98752, 54722, 211286, 20679, 18406, 192176, 20200, 239083, 83922, 76905, 415115, 12480, 71911, 19094, 12048, 15511, 21818, 13654, 16323, 232906, 77945, 93840, 12654, 101488143, 193740, 20739, 408196, 56449, 269344, 20863, 30948, 57764, 12096, 18826, 52028, 11931, 76220, 11433, 234740, 11745, 11807, 20617, 107993, 110197, 15312, 18111, 56744, 20375, 11519, 11501, 12771, 114871, 17341, 18129, 71602…
myeloid cell differentiation	42 out of 1157 genes, 3.6%	163 out of 12929 genes, 1.3%	4.02e-07	11733, 15130, 16596, 20679, 78926, 22339, 19824, 12398, 20586, 16409, 16323, 12183, 193740, 101488143, 15902, 110257, 16449, 14582, 272382, 15511, 18035, 14381, 18174, 100043125, 11433, 101056408, 80752, 21349, 15129, 170812, 20375, 22695, 22761, 246746, 17886, 15122, 226419, 208638, 11656, 14151, 14460, 56744
leukocyte differentiation	56 out of 1157 genes, 4.8%	257 out of 12929 genes, 2.0%	4.87e-07	12775, 11501, 246746, 17886, 20375, 16364, 16197, 317757, 14460, 56233, 16159, 56708, 12047, 11433, 21423, 17060, 74734, 108723, 13653, 19373, 54125, 100043125, 80752, 21946, 67596, 57432, 12045, 21349, 16952, 20677, 16149, 17863, 12142, 21950, 19374, 12398, 79221, 22095, 19152, 16323, 16409, 15902, 14025, 272382, 12480, 12144, 16184, 16818, 22637, 16842, 320790, 15001, 12518, 22339, 22780, 13025
anatomical structure development	356 out of 1157 genes, 30.8%	2996 out of 12929 genes, 23.2%	6.01e-07	67855, 317757, 320558, 208638, 233826, 15901, 15587, 20969, 12580, 216869, 171211, 16197, 11732, 22695, 57432, 14283, 18507, 22228, 17395, 15439, 67203, 19373, 101056408, 14199, 15288, 56441, 100043125, 22362, 22363, 16011, 69601, 17863, 20586, 19152, 19699, 13195, 22339, 72049, 26889, 171567, 15483, 11668, 22436, 12144, 26401, 22330, 22038, 243743, 100038854, 16993, 53310, 19716, 12047, 75665, 5…
response to molecule of bacterial origin	59 out of 1157 genes, 5.1%	283 out of 12929 genes, 2.2%	1e-06	20388, 81897, 330122, 17025, 16365, 211770, 21939, 20344, 14528, 19217, 16803, 14825, 24088, 12408, 22038, 235527, 236573, 21899, 246256, 12702, 18442, 216799, 14598, 18406, 12799, 100702, 16819, 11669, 12775, 20617, 16159, 11303, 16175, 394435, 14460, 56615, 66107, 17472, 18035, 12475, 20201, 56722, 20202, 15439, 12983, 332579, 12491, 21423, 100503468, 11433, 18407, 17395, 15945, 73914, 20310, 6…
erythrocyte differentiation	22 out of 1157 genes, 1.9%	55 out of 12929 genes, 0.4%	1.1e-06	15511, 15902, 15122, 110257, 14582, 101488143, 193740, 20375, 16323, 20586, 12183, 78926, 22339, 15129, 21349, 16596, 20679, 11733, 15130, 101056408, 14381, 18174
erythrocyte homeostasis	22 out of 1157 genes, 1.9%	56 out of 12929 genes, 0.4%	1.66e-06	14381, 18174, 15130, 101056408, 11733, 20679, 16596, 22339, 15129, 21349, 78926, 16323, 20586, 12183, 20375, 193740, 101488143, 14582, 15122, 15902, 110257, 15511
animal organ development	216 out of 1157 genes, 18.7%	1642 out of 12929 genes, 12.7%	1.67e-06	208638, 71131, 15901, 15122, 320558, 14287, 14151, 317757, 16197, 22695, 20969, 15587, 216869, 68337, 171211, 18507, 12349, 22228, 21349, 67596, 57432, 12045, 22362, 100043125, 18174, 15439, 19339, 67203, 101056408, 19373, 100503468, 14199, 15288, 17060, 20661, 17133, 16011, 110257, 22363, 20586, 12183, 19152, 22095, 211401, 69601, 17863, 50501, 11990, 15483, 19824, 22339, 26889, 19699, 16842, 22…
response to external biotic stimulus	80 out of 1157 genes, 6.9%	445 out of 12929 genes, 3.4%	1.73e-06	56644, 11303, 19882, 16819, 15587, 11669, 17395, 54396, 20779, 16068, 56441, 332579, 12983, 15439, 12491, 100503468, 211770, 21939, 14528, 20344, 279572, 16365, 12702, 60596, 216799, 20249, 14598, 57444, 24088, 22038, 21899, 236573, 246256, 20617, 16159, 17969, 229687, 394435, 16175, 14460, 56615, 18805, 16364, 100702, 23845, 58185, 12775, 18407, 73914, 15945, 20310, 64292, 16478, 21946, 66107, 1…
response to other organism	80 out of 1157 genes, 6.9%	445 out of 12929 genes, 3.4%	1.73e-06	16365, 279572, 20344, 14528, 21939, 211770, 246256, 21899, 236573, 22038, 24088, 57444, 14598, 20249, 216799, 60596, 12702, 11669, 15587, 16819, 19882, 11303, 56644, 100503468, 12491, 12983, 332579, 15439, 56441, 16068, 20779, 54396, 17395, 17025, 330122, 81897, 20388, 18263, 16803, 19217, 12048, 235527, 12408, 14825, 12799, 18406, 17916, 18442, 228607, 12775, 58185, 23845, 100702, 16364, 18805, …
response to bacterium	64 out of 1157 genes, 5.5%	325 out of 12929 genes, 2.5%	2.18e-06	12775, 100702, 18805, 56615, 394435, 16175, 14460, 17969, 20617, 16159, 11433, 21423, 20202, 12475, 20201, 56722, 66107, 17472, 18035, 21946, 20310, 64292, 16478, 73914, 15945, 18407, 81897, 330122, 17025, 20388, 19217, 16803, 235527, 12408, 14825, 12799, 18406, 18442, 17916, 11669, 16819, 11303, 12491, 100503468, 15439, 12983, 332579, 20779, 16068, 17395, 16365, 14528, 20344, 21939, 211770, 2462…
system development	297 out of 1157 genes, 25.7%	2441 out of 12929 genes, 18.9%	3.12e-06	12775, 18514, 14460, 67800, 11656, 232232, 50785, 108723, 16001, 236899, 14585, 17386, 18476, 14026, 14580, 19374, 81897, 12831, 21950, 20359, 79221, 20302, 18854, 93691, 18546, 12798, 20741, 15001, 12799, 22780, 16596, 13025, 18442, 16414, 54138, 16415, 74155, 53376, 13609, 14733, 66333, 23872, 328099, 226419, 64143, 15451, 229285, 56193, 54125, 16007, 17868, 22390, 104175, 12142, 15567, 53885, …
positive regulation of immune system process	64 out of 1157 genes, 5.5%	333 out of 12929 genes, 2.6%	6.05e-06	12775, 11501, 18129, 16364, 225825, 58185, 93834, 56744, 12047, 16159, 56708, 13482, 208650, 108723, 18035, 16534, 73914, 15945, 16149, 21950, 81897, 333883, 16803, 20302, 71660, 243655, 19094, 14582, 12480, 16184, 114774, 18754, 57257, 12518, 228607, 216869, 56644, 12491, 12045, 20779, 67596, 12349, 12478, 17395, 12143, 17863, 14732, 11537, 107321, 279572, 20344, 15902, 21939, 12266, 12509, 1214…
cellular developmental process	253 out of 1157 genes, 21.9%	2031 out of 12929 genes, 15.7%	9.19e-06	101056408, 67203, 19339, 19373, 17060, 12491, 14199, 54156, 100503468, 100043125, 18174, 21349, 12045, 57432, 67596, 12527, 18507, 29806, 70839, 20969, 171211, 16197, 22695, 16456, 14151, 317757, 15901, 208638, 76626, 81703, 15122, 15208, 12144, 22436, 442829, 16842, 18479, 227753, 19824, 22339, 19699, 26889, 20528, 211401, 67469, 50501, 17863, 69601, 13400, 12183, 20586, 22095, 19152, 217410, 17…
defense response	105 out of 1157 genes, 9.1%	669 out of 12929 genes, 5.2%	1.14e-05	16819, 15587, 20969, 22695, 19882, 16415, 317757, 56233, 12491, 17060, 100503468, 332579, 15439, 246779, 54483, 56441, 12458, 54396, 12363, 50501, 11537, 20698, 20344, 72042, 12266, 21939, 12265, 236573, 100689, 22038, 24088, 57444, 14598, 20249, 14961, 14134, 216799, 11990, 12771, 11501, 12775, 18129, 80859, 225825, 100702, 23845, 18805, 54199, 13058, 16175, 229687, 17969, 270151, 56708, 16159, …
homeostatic process	117 out of 1157 genes, 10.1%	777 out of 12929 genes, 6.0%	1.7e-05	380714, 68428, 17761, 58801, 67800, 16440, 11807, 11656, 11443, 17341, 12775, 12771, 63959, 20375, 73750, 52028, 20310, 15129, 19743, 12096, 16149, 16952, 69191, 16835, 67712, 17101, 12145, 11433, 14381, 11813, 22068, 236727, 50765, 18642, 20302, 13350, 15511, 18854, 14582, 22785, 330122, 193740, 101488143, 213208, 225058, 81897, 80885, 233081, 11687, 16323, 72027, 110095, 20388, 20499, 16596, 21…
lymphocyte differentiation	43 out of 1157 genes, 3.7%	195 out of 12929 genes, 1.5%	4.18e-05	16842, 16818, 16184, 22637, 12144, 12480, 22780, 13025, 12518, 15001, 320790, 16323, 79221, 22095, 19374, 17863, 12142, 21950, 15902, 14025, 54125, 74734, 108723, 19373, 13653, 21423, 17060, 16952, 16149, 20677, 21946, 67596, 57432, 12045, 16197, 16364, 11501, 12775, 16159, 56708, 12047, 56233, 317757
multicellular organism development	312 out of 1157 genes, 27.0%	2668 out of 12929 genes, 20.6%	7.88e-05	15486, 171171, 24088, 22637, 81896, 12166, 12189, 20351, 12153, 14388, 14912, 22223, 26462, 12234, 20249, 22158, 14598, 20355, 78926, 15567, 104175, 12142, 20893, 21924, 12266, 218630, 22235, 53885, 54125, 16007, 56193, 229285, 22390, 17868, 53376, 74155, 13609, 16415, 14733, 54138, 17318, 66333, 23872, 226419, 64143, 15451, 328099, 20741, 13025, 16596, 22780, 16414, 18442, 15001, 12799, 79221, 8…
immune response	51 out of 1157 genes, 4.4%	258 out of 12929 genes, 2.0%	9.72e-05	12268, 16803, 333883, 20440, 20302, 12266, 19419, 12509, 243655, 54698, 11537, 213208, 18406, 14961, 72049, 22339, 17916, 20351, 12265, 236573, 21899, 12902, 16842, 24088, 18754, 14128, 317757, 18987, 16159, 56644, 11807, 12775, 18129, 225825, 100702, 16364, 16068, 76074, 21946, 18826, 12458, 232371, 18507, 16149, 18407, 12491, 17060, 11745, 13482, 19373, 17472
positive regulation of biological process	191 out of 1157 genes, 16.5%	1482 out of 12929 genes, 11.5%	9.98e-05	19094, 11684, 15511, 18854, 20302, 17873, 79221, 11687, 16323, 21950, 54698, 93840, 80885, 12654, 81897, 193740, 213208, 16414, 18442, 228607, 20679, 54722, 17913, 171543, 192176, 20200, 14629, 114774, 12480, 211556, 20617, 11807, 327957, 58801, 56744, 229687, 14460, 20375, 12775, 11501, 18129, 269344, 14580, 73914, 27280, 12475, 16001, 110606, 108723, 15902, 21939, 211770, 12266, 14168, 22033, 2…
biological adhesion	112 out of 1157 genes, 9.7%	758 out of 12929 genes, 5.9%	0.0001	226519, 19374, 213208, 20739, 21930, 233765, 21950, 16409, 12569, 333883, 18377, 11684, 12480, 14289, 14067, 114774, 16184, 22371, 83382, 114332, 15001, 57257, 13025, 17916, 108078, 16399, 16414, 380713, 12775, 11501, 58185, 72058, 225825, 16364, 100038854, 77976, 54366, 16159, 11853, 20202, 108723, 21423, 84004, 11433, 20201, 14766, 208777, 16149, 100034684, 16952, 20863, 408196, 15891, 10050381…
response to oxygen-containing compound	98 out of 1157 genes, 8.5%	642 out of 12929 genes, 5.0%	0.00015	20779, 16068, 18746, 17395, 22228, 14283, 54611, 13653, 332579, 15439, 12491, 12833, 100503468, 231327, 104215, 18770, 11303, 15122, 16819, 20969, 11669, 54683, 17005, 26462, 19699, 12702, 20528, 15483, 66096, 216799, 228775, 236573, 11668, 246256, 24088, 18479, 22038, 16818, 227753, 16011, 20661, 16449, 110257, 21939, 14732, 20698, 15567, 20310, 66066, 12096, 18407, 16952, 11545, 20202, 16835, 1…
porphyrin-containing compound metabolic process	13 out of 1157 genes, 1.1%	26 out of 12929 genes, 0.2%	0.00016	20741, 18174, 233016, 20739, 101056408, 12892, 17025, 15288, 11733, 68066, 11656, 22276, 14151
regulation of multicellular organismal process	116 out of 1157 genes, 10.0%	800 out of 12929 genes, 6.2%	0.00016	15018, 22339, 19699, 72147, 216799, 12166, 22436, 21899, 15208, 16818, 22637, 16842, 24088, 217410, 20344, 21939, 21924, 12266, 15902, 12509, 13400, 14732, 69601, 16891, 12335, 29811, 20698, 17868, 21349, 12349, 100503468, 56193, 12491, 332579, 13653, 14729, 54483, 17313, 317757, 20187, 100039192, 56233, 56644, 216869, 14723, 22761, 74318, 15587, 11732, 17005, 22695, 26415, 108058, 11689, 18442, …
tetrapyrrole metabolic process	13 out of 1157 genes, 1.1%	28 out of 12929 genes, 0.2%	0.00048	11656, 68066, 22276, 14151, 18174, 20741, 233016, 101056408, 20739, 17025, 12892, 11733, 15288
response to cytokine	57 out of 1157 genes, 4.9%	320 out of 12929 genes, 2.5%	0.00067	54199, 20617, 15587, 16819, 12775, 12771, 16197, 100702, 12458, 20310, 16068, 76074, 20779, 16952, 17395, 56449, 54396, 16764, 12145, 13653, 545384, 100039796, 15288, 15950, 56441, 17472, 66107, 18174, 12475, 20302, 20344, 14528, 18854, 12874, 330122, 17025, 66102, 17216, 69601, 12654, 20388, 14961, 108058, 236312, 57444, 14598, 14388, 18442, 236573, 12265, 13857, 227288, 213435, 12769, 16842, 22…
leukocyte cell-cell adhesion	42 out of 1157 genes, 3.6%	208 out of 12929 genes, 1.6%	0.00081	20351, 13025, 16414, 14961, 72049, 15001, 16842, 114774, 94212, 16818, 381924, 16184, 22637, 12144, 12480, 12509, 20344, 333883, 16409, 213208, 19374, 20739, 21950, 16952, 16149, 54390, 67596, 57432, 20201, 246779, 19373, 108723, 20202, 21423, 16159, 317757, 16197, 16415, 58185, 16364, 12775, 11501
leukocyte aggregation	41 out of 1157 genes, 3.5%	201 out of 12929 genes, 1.6%	0.00084	21950, 20739, 213208, 19374, 16409, 333883, 12509, 12480, 12144, 22637, 94212, 381924, 16818, 16184, 114774, 16842, 15001, 72049, 14961, 16414, 13025, 20351, 12775, 11501, 16364, 58185, 16197, 16415, 317757, 16159, 21423, 20202, 108723, 19373, 246779, 20201, 57432, 54390, 67596, 16952, 16149
regulation of cytokine production	54 out of 1157 genes, 4.7%	301 out of 12929 genes, 2.3%	0.00109	229687, 56744, 16175, 317757, 16159, 56644, 270151, 11807, 56233, 15587, 114871, 12775, 216869, 11501, 22761, 26415, 58185, 16364, 22695, 76074, 21946, 110557, 16149, 73914, 332579, 100503468, 11433, 12491, 17472, 13349, 12475, 54483, 217410, 20302, 16803, 333883, 12509, 243655, 21939, 12266, 213208, 55991, 81897, 14732, 21950, 16323, 29811, 15018, 228607, 216799, 18442, 21899, 24088, 16842
activation of immune response	36 out of 1157 genes, 3.1%	172 out of 12929 genes, 1.3%	0.00224	12047, 56644, 216869, 12775, 93834, 225825, 16364, 12045, 16534, 67596, 12478, 73914, 208650, 108723, 12491, 18035, 333883, 279572, 243655, 12509, 19094, 12266, 81897, 11537, 12143, 107321, 12518, 57257, 228607, 21899, 18754, 114774, 24088, 22637, 16818, 22038
immune response-regulating signaling pathway	34 out of 1157 genes, 2.9%	160 out of 12929 genes, 1.2%	0.00309	208650, 108723, 12491, 18035, 67596, 16534, 12045, 12478, 73914, 12775, 216869, 93834, 16364, 225825, 56644, 12047, 21899, 24088, 114774, 18754, 16818, 22038, 22637, 12518, 57257, 228607, 213208, 81897, 12143, 107321, 279572, 19094, 243655, 21939
T cell activation	39 out of 1157 genes, 3.4%	196 out of 12929 genes, 1.5%	0.0031	16409, 20739, 213208, 19374, 21950, 12509, 333883, 114774, 16842, 22637, 16818, 94212, 381924, 16184, 12144, 12480, 13025, 20351, 16414, 14961, 72049, 15001, 16415, 16197, 16364, 58185, 11501, 12775, 16159, 317757, 108723, 19373, 246779, 21423, 16952, 16149, 57432, 54390, 67596
T cell aggregation	39 out of 1157 genes, 3.4%	196 out of 12929 genes, 1.5%	0.0031	16159, 317757, 16197, 16415, 58185, 16364, 11501, 12775, 16952, 16149, 54390, 67596, 57432, 246779, 19373, 108723, 21423, 12509, 333883, 16409, 213208, 19374, 20739, 21950, 20351, 13025, 16414, 14961, 72049, 15001, 16842, 114774, 94212, 381924, 16818, 16184, 22637, 12144, 12480
lymphocyte aggregation	39 out of 1157 genes, 3.4%	196 out of 12929 genes, 1.5%	0.0031	317757, 16159, 12775, 11501, 16415, 16197, 16364, 58185, 57432, 67596, 54390, 16952, 16149, 108723, 19373, 246779, 21423, 333883, 12509, 20739, 213208, 19374, 21950, 16409, 72049, 14961, 15001, 13025, 20351, 16414, 12144, 12480, 114774, 16842, 22637, 381924, 16818, 16184, 94212
response to chemical	265 out of 1157 genes, 22.9%	2294 out of 12929 genes, 17.7%	0.00371	17005, 102103, 11669, 16819, 11820, 20187, 231327, 13653, 54611, 18746, 17961, 18124, 20779, 12335, 20698, 69263, 16365, 14732, 16449, 211770, 77579, 15902, 16818, 171283, 227288, 236573, 228775, 12702, 14961, 12771, 11501, 230379, 18484, 11807, 20617, 56744, 18111, 12475, 11433, 56449, 12096, 20310, 13654, 16323, 232906, 12654, 66102, 193740, 12048, 19217, 15511, 14289, 71911, 235527, 20679, 184…
gas transport	9 out of 1157 genes, 0.8%	16 out of 12929 genes, 0.1%	0.00485	216635, 15130, 101488143, 110257, 15122, 12349, 544763, 15129, 19743
immune response-activating signal transduction	32 out of 1157 genes, 2.8%	149 out of 12929 genes, 1.2%	0.00492	18035, 108723, 208650, 12491, 12478, 73914, 67596, 16534, 12045, 93834, 225825, 16364, 12775, 216869, 56644, 12047, 24088, 114774, 18754, 16818, 22038, 22637, 21899, 228607, 12518, 57257, 107321, 81897, 12143, 19094, 243655, 279572
positive regulation of immune response	40 out of 1157 genes, 3.5%	210 out of 12929 genes, 1.6%	0.00719	216869, 12775, 93834, 58185, 16364, 225825, 56708, 56644, 12047, 208650, 108723, 12491, 18035, 67596, 16534, 12045, 12478, 73914, 11537, 81897, 12143, 107321, 279572, 333883, 12509, 19094, 243655, 21939, 12266, 21899, 24088, 114774, 18754, 22038, 16818, 22637, 12518, 14961, 57257, 228607
cytokine production	36 out of 1157 genes, 3.1%	181 out of 12929 genes, 1.4%	0.00788	16149, 20779, 14381, 54483, 12475, 56722, 108723, 246779, 12491, 100503468, 11433, 11807, 56619, 11303, 16175, 317757, 16364, 23845, 18129, 114871, 22761, 12775, 216869, 140497, 72049, 114774, 24088, 21899, 12480, 20698, 387565, 81897, 55991, 54698, 12654, 14732
regulation of immune response	44 out of 1157 genes, 3.8%	244 out of 12929 genes, 1.9%	0.01069	107321, 12143, 81897, 213208, 11537, 12266, 21939, 243655, 12509, 19094, 333883, 279572, 16803, 22637, 22038, 16818, 114774, 18754, 24088, 21899, 228607, 57257, 14961, 12518, 225825, 16364, 58185, 93834, 12775, 216869, 12047, 56708, 56644, 18035, 12491, 208650, 108723, 246779, 73914, 12478, 16149, 12045, 67596, 16534
response to organic substance	204 out of 1157 genes, 17.6%	1725 out of 12929 genes, 13.3%	0.01794	12775, 12771, 18484, 230379, 58801, 67800, 14460, 18111, 24110, 11807, 20617, 11433, 16764, 11520, 12475, 110606, 16001, 12096, 17386, 20310, 66066, 73914, 56449, 12654, 330122, 193740, 81897, 66102, 79221, 20388, 13654, 16323, 18854, 15511, 19217, 26427, 20302, 12874, 12048, 71911, 12649, 235527, 12834, 213435, 12799, 18406, 236312, 18442, 22276, 20679, 228607, 102103, 11669, 27401, 16819, 17005…
cell adhesion	77 out of 1157 genes, 6.7%	532 out of 12929 genes, 4.1%	0.0302	16409, 12569, 213208, 19374, 20739, 233765, 21950, 11684, 333883, 114774, 16184, 22371, 12480, 13025, 17916, 108078, 16399, 16414, 15001, 57257, 58185, 72058, 16364, 11501, 12775, 16159, 11853, 100038854, 77976, 20201, 20202, 108723, 21423, 84004, 11433, 16952, 100034684, 16149, 20863, 408196, 208777, 12509, 12481, 268885, 20344, 22330, 16842, 94212, 227753, 16818, 381924, 22637, 12144, 69524, 20…
regulation of protein metabolic process	103 out of 1157 genes, 8.9%	772 out of 12929 genes, 6.0%	0.04148	21899, 22436, 228775, 12166, 26401, 12189, 24088, 18479, 12234, 19358, 19699, 22339, 76954, 215748, 12702, 14388, 22223, 63986, 17863, 69601, 20698, 63913, 29811, 217410, 268885, 211770, 21939, 14168, 12266, 69982, 332579, 12491, 100503468, 16007, 54483, 320472, 20862, 19192, 20779, 18507, 29806, 26365, 15587, 22761, 216869, 17318, 74155, 19882, 16415, 51789, 433016, 12531, 14151, 15451, 105844, …
actin cytoskeleton organization	39 out of 1157 genes, 3.4%	218 out of 12929 genes, 1.7%	0.04386	104215, 11853, 211556, 13829, 18484, 17886, 320878, 58804, 18826, 54004, 17868, 269587, 71994, 22323, 56193, 20202, 54357, 109624, 77579, 12798, 93840, 211401, 12335, 20411, 12569, 56431, 192176, 17916, 18645, 26401, 259300, 109711, 13860, 18754, 114774, 226751, 213435, 415115, 226352
response to oxidative stress	30 out of 1157 genes, 2.6%	150 out of 12929 genes, 1.2%	0.04448	12048, 20617, 15122, 110257, 16175, 56615, 28240, 20698, 20388, 26408, 15587, 20969, 16819, 54683, 12775, 14283, 16952, 108078, 26889, 26462, 16068, 20779, 14598, 14381, 67689, 18174, 16818, 15439, 100503468, 12491
lymphocyte proliferation	20 out of 1157 genes, 1.7%	81 out of 12929 genes, 0.6%	0.04574	72049, 14961, 22780, 16414, 246779, 108723, 12480, 114774, 16184, 381924, 333883, 16159, 12509, 19374, 69816, 213208, 20739, 12775, 16415, 16409
positive regulation of multicellular organismal process	49 out of 1157 genes, 4.2%	299 out of 12929 genes, 2.3%	0.04792	11501, 23969, 12775, 18129, 15587, 16364, 58185, 26415, 56744, 229687, 16175, 56233, 11807, 56708, 16159, 56644, 12491, 100503468, 13653, 208650, 332579, 12475, 110557, 73914, 12349, 16149, 21950, 55991, 81897, 213208, 79221, 16323, 16803, 20302, 21939, 12266, 15902, 243655, 14582, 21899, 22637, 16818, 24088, 16842, 15018, 22339, 216799, 18442, 228607

## Sheet: model vs Martynoside
GO analysis of martynoside group
Gene Ontology term	Cluster frequency	Genome frequency of use	Corrected P-value	Genes annotated to the term
immune system process	30 out of 93 genes, 32.3%	1170 out of 12929 genes, 9.0%	1.9e-07	100503468, 21929, 16195, 18035, 14825, 243816, 110557, 12045, 20310, 18578, 15945, 12142, 80885, 21950, 54698, 193740, 15587, 213208, 330122, 66102, 277692, 209387, 22695, 100503605, 12977, 15511, 60533, 56221, 20302, 16175
response to external stimulus	28 out of 93 genes, 30.1%	1043 out of 12929 genes, 8.1%	3.22e-07	16365, 66102, 277692, 15587, 330122, 193740, 15511, 11535, 16175, 20302, 243743, 56221, 20893, 100503468, 21929, 109731, 16195, 12475, 14825, 18035, 110557, 20310, 18578, 13603, 15945, 14283, 12702, 18124
regulation of multicellular organismal process	24 out of 93 genes, 25.8%	800 out of 12929 genes, 6.2%	8.77e-07	17868, 110557, 14729, 12475, 16195, 20303, 100503468, 21929, 11535, 15511, 26427, 60533, 18377, 243743, 20302, 16175, 209387, 22695, 226551, 12977, 21950, 193740, 15587, 213208
response to molecule of bacterial origin	14 out of 93 genes, 15.1%	283 out of 12929 genes, 2.2%	8.98e-06	18035, 14825, 12475, 330122, 109731, 21929, 100503468, 16365, 12702, 15945, 18578, 20310, 16175, 11535
response to bacterium	14 out of 93 genes, 15.1%	325 out of 12929 genes, 2.5%	5.1e-05	12475, 14825, 18035, 16365, 100503468, 21929, 109731, 330122, 15945, 12702, 11535, 18578, 20310, 16175
response to biotic stimulus	16 out of 93 genes, 17.2%	463 out of 12929 genes, 3.6%	0.00011	15945, 12702, 20310, 18578, 12475, 18035, 14825, 100503468, 109731, 21929, 11535, 16175, 16365, 54698, 15587, 330122
regulation of cytokine production	13 out of 93 genes, 14.0%	301 out of 12929 genes, 2.3%	0.00015	21929, 15587, 213208, 21950, 20303, 100503468, 22695, 12475, 209387, 16175, 20302, 60533, 110557
positive regulation of biological process	29 out of 93 genes, 31.2%	1482 out of 12929 genes, 11.5%	0.00018	193740, 15587, 213208, 80885, 54698, 21950, 12977, 226551, 209387, 17873, 20302, 16175, 15511, 60533, 14065, 21929, 100503468, 20303, 18035, 21664, 70086, 16195, 12475, 21815, 110557, 12045, 18124, 54611, 15945
response to external biotic stimulus	15 out of 93 genes, 16.1%	445 out of 12929 genes, 3.4%	0.0004	18035, 14825, 12475, 330122, 15587, 109731, 21929, 100503468, 16365, 12702, 15945, 20310, 16175, 18578, 11535
response to other organism	15 out of 93 genes, 16.1%	445 out of 12929 genes, 3.4%	0.0004	12475, 18035, 14825, 100503468, 16365, 109731, 15587, 330122, 21929, 15945, 12702, 11535, 20310, 18578, 16175
positive regulation of cytokine production	10 out of 93 genes, 10.8%	179 out of 12929 genes, 1.4%	0.0004	16175, 20302, 110557, 60533, 15587, 213208, 100503468, 20303, 21950, 12475
leukocyte chemotaxis	7 out of 93 genes, 7.5%	72 out of 12929 genes, 0.6%	0.00054	14825, 330122, 56221, 20302, 20310, 18578, 66102
cell chemotaxis	7 out of 93 genes, 7.5%	72 out of 12929 genes, 0.6%	0.00054	14825, 20302, 66102, 20310, 18578, 330122, 56221
response to radiation	11 out of 93 genes, 11.8%	233 out of 12929 genes, 1.8%	0.00057	14825, 381979, 100503468, 15587, 330122, 13603, 15945, 20893, 12702, 20310, 16175
defense response	18 out of 93 genes, 19.4%	669 out of 12929 genes, 5.2%	0.00072	16175, 20302, 56221, 54199, 330122, 15587, 213208, 54698, 12977, 80859, 22695, 20310, 15945, 21929, 100503468, 20303, 14825, 12475
positive regulation of multicellular organismal process	12 out of 93 genes, 12.9%	299 out of 12929 genes, 2.3%	0.00099	12977, 16195, 12475, 15587, 213208, 21950, 20303, 100503468, 20302, 16175, 110557, 60533
response to ionizing radiation	7 out of 93 genes, 7.5%	80 out of 12929 genes, 0.6%	0.00111	100503468, 330122, 16175, 20310, 15945, 12702, 14825
regulation of biological quality	29 out of 93 genes, 31.2%	1650 out of 12929 genes, 12.8%	0.00172	100503605, 22695, 12977, 80885, 15587, 193740, 225058, 213208, 330122, 14065, 20893, 18377, 11535, 15511, 433107, 20302, 243743, 16195, 14729, 243816, 14825, 18035, 381979, 20303, 109731, 54611, 69573, 18578, 20310
leukocyte migration	7 out of 93 genes, 7.5%	90 out of 12929 genes, 0.7%	0.00247	14825, 330122, 56221, 66102, 20302, 20310, 18578
response to stress	30 out of 93 genes, 32.3%	1808 out of 12929 genes, 14.0%	0.00355	14283, 18124, 12702, 15945, 20310, 14825, 12475, 21929, 20303, 100503468, 381979, 14065, 20302, 16175, 71726, 56221, 26427, 54199, 18377, 11535, 15511, 12977, 22695, 80859, 193740, 15587, 330122, 213208, 54698, 71326
multi-organism process	23 out of 93 genes, 24.7%	1204 out of 12929 genes, 9.3%	0.00678	16365, 193740, 15587, 330122, 225058, 277692, 11535, 15511, 433107, 16175, 12475, 18035, 14825, 100503468, 442829, 109731, 21929, 15945, 14283, 546049, 12702, 18578, 20310
inflammatory response	9 out of 93 genes, 9.7%	208 out of 12929 genes, 1.6%	0.01231	20302, 16175, 56221, 22695, 14825, 100503468, 21929, 15587, 213208
regulation of immune system process	13 out of 93 genes, 14.0%	484 out of 12929 genes, 3.7%	0.02751	12045, 110557, 60533, 20302, 15945, 21950, 20303, 12142, 21929, 213208, 209387, 12977, 18035
nucleosome organization	6 out of 93 genes, 6.5%	92 out of 12929 genes, 0.7%	0.03461	326619, 319164, 76961, 621893, 50709, 319150
regulation of response to stimulus	18 out of 93 genes, 19.4%	892 out of 12929 genes, 6.9%	0.03765	11535, 20302, 16175, 12142, 15587, 213208, 209387, 21815, 12045, 108900, 12702, 100503468, 20303, 21929, 14729, 70086, 16195, 18035
protein-DNA complex subunit organization	6 out of 93 genes, 6.5%	98 out of 12929 genes, 0.8%	0.04936	319150, 621893, 50709, 319164, 76961, 326619

## Sheet: model vs R2
GO analysis of R2 group
Gene Ontology term	Cluster frequency	Genome frequency of use	Corrected P-value	Genes annotated to the term
immune system process	189 out of 866 genes, 21.8%	1170 out of 12929 genes, 9.0%	3.03e-29	12902, 27218, 14825, 18646, 268857, 11733, 11876, 15130, 12519, 320790, 12518, 16185, 12977, 20750, 19419, 14025, 14375, 272382, 14582, 243655, 16803, 12125, 333883, 20440, 20201, 18035, 21423, 50701, 20202, 13482, 12145, 17086, 15945, 14313, 16952, 16149, 18407, 16534, 80752, 110557, 15129, 170812, 18578, 58185, 225825, 16364, 57757, 56708, 16175, 22038, 381924, 16842, 12265, 216799, 17289, 5744…
cell activation	94 out of 866 genes, 10.9%	480 out of 12929 genes, 3.7%	1.34e-18	22068, 12145, 108723, 11745, 16963, 16205, 21423, 16149, 16952, 17086, 16364, 19219, 58185, 57757, 11501, 20617, 56708, 56744, 14460, 114774, 22371, 27218, 12902, 14960, 242248, 12480, 268857, 17057, 13025, 22780, 16399, 12518, 16185, 15001, 320790, 12977, 240754, 83408, 20739, 81897, 213208, 19374, 14969, 21950, 243655, 14025, 19419, 20302, 333883, 16803, 243816, 22362, 16416, 19373, 21929, 1365…
leukocyte activation	83 out of 866 genes, 9.6%	405 out of 12929 genes, 3.1%	2.02e-17	14025, 19419, 243655, 333883, 16803, 20302, 83408, 240754, 12977, 14969, 21950, 20739, 81897, 19374, 213208, 17057, 13025, 22780, 15001, 320790, 12518, 16185, 27218, 12902, 114774, 12480, 268857, 14960, 242248, 20617, 56708, 16364, 19219, 58185, 11501, 57757, 17086, 16952, 16149, 16963, 21423, 16205, 12145, 108723, 11745, 12481, 12509, 60533, 22363, 12482, 57765, 12501, 12142, 15284, 17289, 14961…
hematopoietic or lymphoid organ development	87 out of 866 genes, 10.0%	449 out of 12929 genes, 3.5%	1.06e-16	22038, 16818, 22637, 16842, 78926, 22339, 19824, 26462, 15284, 17289, 12501, 12142, 16477, 19152, 12183, 22363, 57765, 110257, 16449, 56193, 17060, 18128, 101056408, 21929, 13653, 19373, 18174, 22362, 67596, 12045, 21349, 20677, 68337, 22761, 15587, 22695, 12044, 22165, 16197, 14151, 317757, 15122, 12480, 11733, 14960, 15130, 20741, 320790, 15001, 12518, 22780, 16596, 13025, 20679, 21950, 193740,…
immune system development	88 out of 866 genes, 10.2%	468 out of 12929 genes, 3.6%	4.97e-16	18035, 21423, 16205, 11433, 12145, 108723, 14313, 16149, 16952, 80752, 170812, 15129, 16364, 19219, 11519, 11501, 57757, 71602, 11656, 56708, 56744, 14460, 20741, 11733, 12480, 14960, 15130, 13025, 16596, 20679, 22780, 320790, 15001, 12518, 83408, 21950, 20739, 193740, 101488143, 19374, 14025, 14375, 14582, 272382, 12125, 15511, 22362, 18174, 17060, 56193, 21929, 101056408, 19373, 13653, 18128, 2…
hemopoiesis	77 out of 866 genes, 8.9%	382 out of 12929 genes, 3.0%	1.54e-15	83408, 21950, 193740, 101488143, 19374, 14025, 272382, 14582, 15511, 12480, 11733, 14960, 15130, 22780, 20679, 13025, 16596, 15001, 320790, 12518, 19219, 16364, 11501, 57757, 56708, 11656, 14460, 56744, 18035, 16205, 21423, 11433, 108723, 14313, 16952, 16149, 80752, 170812, 15129, 19152, 12183, 12501, 12142, 16477, 110257, 16449, 57765, 22038, 16818, 22637, 16842, 15284, 17289, 78926, 22339, 1982…
lymphocyte activation	73 out of 866 genes, 8.4%	351 out of 12929 genes, 2.7%	2.09e-15	12509, 12481, 57765, 22363, 12482, 60533, 12501, 12142, 17289, 15284, 14961, 72049, 16842, 16818, 381924, 22637, 93694, 20296, 75345, 317757, 16197, 22165, 12044, 69816, 20304, 20677, 17059, 67596, 54390, 12045, 22362, 21929, 19373, 13653, 27007, 17060, 243655, 14025, 333883, 240754, 83408, 19374, 213208, 20739, 14969, 21950, 22780, 13025, 17057, 12518, 16185, 320790, 15001, 114774, 12902, 242248…
positive regulation of biological process	180 out of 866 genes, 20.8%	1482 out of 12929 genes, 11.5%	3.52e-13	14168, 21939, 211770, 14528, 71361, 384783, 20698, 12335, 12501, 14732, 12153, 76954, 98267, 14961, 18109, 16475, 24088, 21664, 16818, 22637, 55984, 16156, 93694, 56644, 15451, 12531, 71270, 230979, 22165, 23882, 13609, 12044, 12444, 54683, 22761, 20304, 20677, 18124, 12478, 54611, 12363, 20779, 19192, 16007, 16416, 18128, 21929, 13653, 56193, 19094, 11684, 17873, 20302, 15511, 27279, 11687, 2407…
positive regulation of immune system process	66 out of 866 genes, 7.6%	333 out of 12929 genes, 2.6%	1.32e-12	14961, 72049, 16818, 22038, 22637, 24088, 16842, 93694, 21939, 12509, 60533, 20344, 57765, 230787, 14732, 12501, 12143, 11537, 20304, 12349, 12478, 67596, 20779, 12045, 16416, 14962, 27007, 12491, 20296, 56644, 13617, 12044, 22165, 12519, 228607, 21847, 12518, 114774, 12480, 14582, 19094, 71660, 243655, 16803, 333883, 20302, 240754, 12977, 21950, 14126, 81897, 15945, 16149, 16534, 18035, 20303, 1…
response to biotic stimulus	80 out of 866 genes, 9.2%	463 out of 12929 genes, 3.6%	3.76e-12	18407, 15945, 20310, 18578, 64292, 66107, 18035, 12475, 20201, 20202, 50701, 16963, 21423, 11433, 20617, 16634, 16175, 394435, 14460, 225825, 16364, 58185, 19219, 15937, 57757, 228607, 18442, 12799, 18406, 14825, 18646, 12408, 235527, 243655, 12048, 16803, 18263, 20388, 81897, 330122, 17025, 17523, 54698, 20304, 54396, 20779, 56441, 21929, 18128, 27007, 14962, 12491, 100503468, 56644, 18770, 2029…
regulation of biological quality	191 out of 866 genes, 22.1%	1650 out of 12929 genes, 12.8%	4.86e-12	225058, 68776, 14126, 20750, 233081, 12977, 12125, 18377, 14582, 22785, 15130, 13857, 11733, 14825, 22371, 18715, 108058, 320790, 26358, 19332, 13829, 20519, 243743, 223775, 68428, 56708, 18576, 12890, 16835, 12145, 20303, 21423, 18035, 22068, 15129, 170812, 18578, 16534, 16952, 16149, 18510, 14313, 13400, 50501, 12143, 12183, 53374, 20344, 22363, 13809, 110257, 11668, 20620, 16842, 15485, 22339,…
regulation of immune system process	82 out of 866 genes, 9.5%	484 out of 12929 genes, 3.7%	5.23e-12	16364, 225825, 58185, 19219, 11501, 20617, 56708, 56744, 14460, 18035, 16963, 21423, 20303, 108723, 13482, 50701, 15945, 16149, 110557, 16534, 12977, 240754, 21950, 14126, 81897, 213208, 243655, 71660, 19094, 14582, 333883, 16803, 208154, 20302, 114774, 12480, 21847, 228607, 12519, 17342, 12518, 12044, 22165, 22761, 20296, 56644, 230979, 13617, 16416, 27007, 12491, 14962, 21929, 12478, 12349, 203…
animal organ development	189 out of 866 genes, 21.8%	1642 out of 12929 genes, 12.7%	1.26e-11	12349, 22228, 231070, 18507, 58991, 21349, 12045, 16600, 67596, 18174, 22362, 83925, 19339, 101056408, 19373, 12955, 17691, 17060, 15288, 14199, 100503468, 15901, 20296, 15122, 17131, 14609, 317757, 14151, 320558, 68010, 11535, 13617, 14562, 16197, 22695, 20969, 15587, 171211, 68337, 17289, 15483, 19824, 19699, 22339, 16842, 22038, 11668, 17133, 110257, 57765, 22363, 12183, 30946, 19152, 211401, …
regulation of multicellular organismal process	113 out of 866 genes, 13.0%	800 out of 12929 genes, 6.2%	1.73e-11	230738, 216799, 18109, 19073, 22339, 19699, 24088, 16842, 22637, 16818, 93694, 12509, 21939, 20344, 57765, 217410, 60533, 29811, 20698, 12335, 14732, 12501, 13400, 110196, 12349, 20304, 58991, 21349, 16600, 17868, 24063, 17313, 16416, 14729, 13653, 21929, 18128, 56193, 27007, 12491, 100503468, 56644, 20296, 71270, 17131, 20187, 14609, 317757, 11535, 14562, 22165, 26415, 17005, 22695, 11732, 15587…
single-multicellular organism process	300 out of 866 genes, 34.6%	3043 out of 12929 genes, 23.5%	2.46e-11	170765, 20608, 22637, 24088, 15486, 78926, 14598, 12234, 26462, 20249, 22223, 12153, 12142, 104175, 15567, 53885, 218630, 14528, 20893, 56193, 21929, 228839, 16007, 76743, 13803, 17868, 29810, 20304, 12444, 14733, 13609, 71270, 15451, 23872, 14960, 232714, 114774, 20741, 13009, 12799, 15001, 211323, 18442, 22780, 16596, 13025, 12831, 21950, 54698, 19374, 81897, 20388, 83408, 11687, 12305, 13350, …
response to external biotic stimulus	75 out of 866 genes, 8.7%	445 out of 12929 genes, 3.4%	1.15e-10	20779, 20304, 54396, 18128, 21929, 100503468, 27007, 12491, 14962, 56441, 13617, 11535, 230979, 56644, 11303, 236193, 20296, 15587, 19882, 20249, 13205, 14598, 57444, 60596, 12702, 230738, 216799, 236573, 24088, 22038, 14528, 20344, 57765, 21939, 211770, 16365, 64292, 18578, 20310, 18407, 15945, 20202, 50701, 21423, 11433, 16963, 18035, 66107, 12475, 20201, 14460, 394435, 16175, 16634, 20617, 577…
response to other organism	75 out of 866 genes, 8.7%	445 out of 12929 genes, 3.4%	1.15e-10	16365, 14528, 20344, 57765, 211770, 21939, 236573, 22038, 24088, 57444, 14598, 13205, 20249, 216799, 12702, 60596, 230738, 15587, 19882, 230979, 13617, 11535, 20296, 11303, 236193, 56644, 14962, 27007, 12491, 100503468, 21929, 18128, 56441, 20779, 54396, 20304, 81897, 17523, 330122, 17025, 20388, 16803, 18263, 12048, 235527, 12408, 14825, 18406, 12799, 18442, 228607, 15937, 57757, 16364, 19219, 5…
response to external stimulus	132 out of 866 genes, 15.2%	1043 out of 12929 genes, 8.1%	4.17e-10	21423, 20202, 50701, 22068, 20201, 18035, 66107, 110557, 64292, 18578, 15945, 18407, 57757, 58185, 16364, 20519, 226251, 16175, 243743, 394435, 11459, 12408, 14825, 20439, 21859, 17025, 20750, 12569, 16803, 18263, 22785, 100503468, 14962, 12491, 15288, 27007, 56441, 20525, 54396, 14283, 22228, 15587, 19882, 11535, 13617, 14609, 236193, 11303, 20296, 22038, 22271, 16842, 13205, 57444, 19699, 22339…
system development	247 out of 866 genes, 28.5%	2441 out of 12929 genes, 18.9%	1.16e-09	16842, 15485, 22038, 11668, 17289, 15483, 22339, 19699, 19824, 12183, 15982, 30946, 19152, 211401, 16477, 50501, 110196, 17133, 12509, 110257, 20344, 57765, 22363, 18174, 22362, 56441, 83925, 19373, 101056408, 19339, 12955, 17691, 17060, 12491, 15288, 14199, 100503468, 231070, 22228, 12527, 12349, 14283, 58991, 18507, 21349, 16600, 12045, 67596, 14562, 16197, 22695, 11732, 20969, 15587, 171211, 6…
homeostasis of number of cells	30 out of 866 genes, 3.5%	101 out of 12929 genes, 0.8%	3.03e-09	193740, 101488143, 225058, 14732, 80885, 12183, 83408, 53374, 58801, 15511, 317757, 12125, 14582, 15122, 20296, 110257, 19373, 101056408, 15130, 11733, 18174, 22339, 18578, 21349, 15129, 78926, 16952, 16149, 16596, 20679
response to molecule of bacterial origin	54 out of 866 genes, 6.2%	283 out of 12929 genes, 2.2%	3.11e-09	12702, 230738, 18442, 216799, 14598, 12799, 18406, 14825, 24088, 22038, 12408, 235527, 236573, 21939, 211770, 20344, 14528, 16803, 20388, 81897, 17025, 330122, 16365, 18407, 20304, 15945, 18578, 64292, 20310, 20779, 66107, 18035, 20201, 12475, 50701, 21929, 20202, 18128, 27007, 12491, 14962, 21423, 100503468, 11433, 20617, 20296, 236193, 11303, 394435, 16175, 14460, 13617, 11535, 19219
developmental process	330 out of 866 genes, 38.1%	3573 out of 12929 genes, 27.6%	5.41e-09	170765, 22637, 20608, 24088, 15486, 14598, 78926, 20249, 26462, 12234, 22223, 12153, 12142, 104175, 15567, 53885, 218630, 20893, 56193, 21929, 16007, 228839, 13803, 76743, 17868, 20862, 29810, 20304, 12444, 14723, 14733, 13609, 12531, 71270, 15451, 23872, 14960, 13009, 20741, 213435, 15001, 12799, 211323, 18442, 16596, 13025, 22780, 21950, 12831, 81897, 22348, 19374, 19243, 83408, 12305, 93691, 2…
response to bacterium	58 out of 866 genes, 6.7%	325 out of 12929 genes, 2.5%	8.42e-09	19219, 57757, 20617, 20296, 11303, 236193, 394435, 16175, 14460, 230979, 11535, 13617, 66107, 18035, 20201, 12475, 50701, 21929, 20202, 18128, 12491, 27007, 14962, 11433, 100503468, 21423, 18407, 20304, 15945, 18578, 64292, 20310, 20779, 20388, 81897, 17523, 17025, 330122, 16365, 21939, 211770, 14528, 20344, 16803, 14825, 24088, 22038, 12408, 235527, 236573, 12702, 230738, 216799, 18442, 20249, 1…
leukocyte cell-cell adhesion	44 out of 866 genes, 5.1%	208 out of 12929 genes, 1.6%	1.03e-08	19219, 58185, 16364, 16197, 22165, 11501, 20296, 317757, 20201, 21423, 16963, 20202, 19373, 108723, 16952, 20304, 16149, 67596, 54390, 83408, 240754, 12501, 21950, 14969, 19374, 213208, 20739, 12509, 60533, 333883, 20344, 381924, 16818, 22637, 16842, 114774, 12480, 93694, 14960, 15284, 13025, 15001, 72049, 14961
leukocyte aggregation	43 out of 866 genes, 5.0%	201 out of 12929 genes, 1.6%	1.22e-08	16842, 114774, 16818, 381924, 22637, 14960, 12480, 93694, 13025, 15284, 14961, 72049, 15001, 240754, 83408, 19374, 213208, 20739, 12501, 14969, 21950, 12509, 60533, 333883, 20201, 20202, 108723, 19373, 21423, 16963, 16149, 20304, 16952, 67596, 54390, 22165, 16197, 58185, 19219, 16364, 11501, 20296, 317757
anatomical structure development	284 out of 866 genes, 32.8%	2996 out of 12929 genes, 23.2%	2.69e-08	16205, 238328, 108723, 16764, 15370, 236899, 14585, 14580, 18476, 19219, 67800, 14460, 232232, 11443, 11656, 15235, 14960, 13009, 20741, 213435, 15001, 12799, 211323, 18442, 13025, 16596, 22780, 21950, 12831, 81897, 19374, 83408, 12305, 93691, 20302, 215418, 18546, 56193, 21929, 228839, 16007, 13803, 76743, 17868, 20862, 29810, 20304, 12444, 14723, 14733, 13609, 71270, 15451, 23872, 170765, 22637…
cell differentiation	178 out of 866 genes, 20.6%	1646 out of 12929 genes, 12.7%	2.75e-08	20969, 22695, 16456, 16197, 14151, 317757, 68010, 13617, 11535, 17131, 14609, 20296, 15122, 15901, 17691, 12491, 17060, 100503468, 101056408, 19373, 19339, 69564, 83925, 18174, 16600, 12045, 67596, 21349, 12527, 231070, 58991, 50501, 16477, 13400, 211401, 30946, 19152, 12183, 15982, 57765, 217410, 110257, 17133, 171168, 16842, 19824, 22339, 19699, 230738, 17289, 20528, 23969, 57757, 16364, 83431,…
defense response	92 out of 866 genes, 10.6%	669 out of 12929 genes, 5.2%	3.21e-08	58991, 20304, 12363, 54396, 12458, 56441, 18128, 21929, 100503468, 27007, 14962, 17060, 12491, 12259, 20296, 14609, 13617, 230979, 317757, 19882, 22695, 15587, 20969, 238377, 216799, 14134, 14961, 20249, 13205, 14598, 57444, 24088, 22038, 12265, 236573, 21939, 20344, 230787, 20698, 11537, 50501, 16952, 18407, 15945, 17086, 20310, 64292, 13349, 12475, 20201, 11745, 50701, 20202, 11433, 20303, 1696…
immune response	49 out of 866 genes, 5.7%	258 out of 12929 genes, 2.0%	4.09e-08	236573, 12265, 12902, 16842, 24088, 18406, 72049, 14961, 22339, 15284, 54698, 14969, 11537, 213208, 83408, 333883, 16803, 20302, 20440, 19419, 243655, 12509, 14962, 17060, 12491, 16963, 19373, 21929, 50701, 13482, 11745, 18128, 12458, 18407, 20304, 18507, 16149, 57757, 225825, 16364, 19219, 23882, 317757, 14128, 71270, 20296, 12259, 11807, 56644
multicellular organism development	258 out of 866 genes, 29.8%	2668 out of 12929 genes, 20.6%	4.82e-08	232232, 15235, 11656, 67800, 14460, 19219, 18476, 14580, 14585, 236899, 16205, 238328, 15370, 108723, 16764, 215418, 18546, 93691, 20302, 83408, 12305, 12831, 21950, 19374, 81897, 18442, 22780, 13025, 16596, 12799, 15001, 211323, 20741, 13009, 14960, 15451, 23872, 71270, 14733, 13609, 12444, 20304, 17868, 29810, 16007, 228839, 76743, 13803, 56193, 21929, 20893, 53885, 218630, 15567, 12142, 104175…
T cell activation	41 out of 866 genes, 4.7%	196 out of 12929 genes, 1.5%	8.07e-08	15001, 14961, 72049, 15284, 13025, 12480, 93694, 14960, 16818, 381924, 22637, 16842, 114774, 333883, 60533, 12509, 12501, 14969, 21950, 19374, 213208, 20739, 83408, 240754, 67596, 54390, 16952, 20304, 16149, 21423, 16963, 19373, 108723, 317757, 20296, 11501, 19219, 58185, 16364, 22165, 16197
T cell aggregation	41 out of 866 genes, 4.7%	196 out of 12929 genes, 1.5%	8.07e-08	12509, 60533, 333883, 83408, 240754, 12501, 14969, 21950, 213208, 19374, 20739, 15284, 13025, 15001, 14961, 72049, 16818, 381924, 22637, 16842, 114774, 12480, 93694, 14960, 20296, 317757, 58185, 19219, 16364, 22165, 16197, 11501, 20304, 16149, 16952, 67596, 54390, 21423, 16963, 19373, 108723
lymphocyte aggregation	41 out of 866 genes, 4.7%	196 out of 12929 genes, 1.5%	8.07e-08	16963, 21423, 19373, 108723, 67596, 54390, 16149, 20304, 16952, 11501, 16364, 58185, 19219, 16197, 22165, 317757, 20296, 93694, 12480, 14960, 22637, 16818, 381924, 114774, 16842, 15001, 72049, 14961, 15284, 13025, 14969, 21950, 12501, 20739, 19374, 213208, 83408, 240754, 60533, 333883, 12509
leukocyte differentiation	48 out of 866 genes, 5.5%	257 out of 12929 genes, 2.0%	1.21e-07	13653, 21929, 19373, 108723, 17060, 21423, 16205, 11433, 16149, 20677, 16952, 21349, 12045, 67596, 80752, 22165, 16197, 12044, 16364, 19219, 11501, 57757, 56708, 14460, 317757, 16842, 22637, 16818, 14960, 12480, 13025, 22780, 17289, 15284, 12518, 22339, 320790, 15001, 83408, 19152, 19374, 16477, 21950, 12142, 12501, 272382, 14025, 57765
regulation of cytokine production	53 out of 866 genes, 6.1%	301 out of 12929 genes, 2.3%	1.22e-07	16842, 24088, 93694, 230738, 228607, 18442, 216799, 29811, 83408, 213208, 81897, 14732, 12501, 21950, 14969, 12509, 243655, 21939, 217410, 20302, 16803, 60533, 333883, 13349, 12475, 50701, 21929, 20303, 100503468, 11433, 16963, 27007, 12491, 16149, 20304, 58991, 16600, 110557, 26415, 22165, 58185, 16364, 22695, 15587, 11501, 57757, 22761, 56644, 11807, 20296, 16175, 56744, 317757
single-organism developmental process	305 out of 866 genes, 35.2%	3318 out of 12929 genes, 25.7%	1.28e-07	100764, 18109, 16475, 15284, 12702, 16818, 21804, 384783, 12337, 27356, 16449, 14168, 12501, 14732, 93966, 19126, 12335, 29811, 20698, 20779, 17961, 18124, 20677, 13653, 18128, 22697, 16416, 211586, 70726, 17313, 20187, 17906, 22761, 17005, 12044, 23882, 22165, 17342, 18406, 239083, 98752, 20679, 21847, 211286, 71911, 12480, 15511, 226442, 12048, 19094, 20739, 101488143, 193740, 13654, 232906, 12…
positive regulation of cellular process	132 out of 866 genes, 15.2%	1134 out of 12929 genes, 8.8%	1.74e-07	71361, 384783, 14528, 211770, 14168, 21939, 14732, 12501, 12335, 20698, 18109, 98267, 76954, 16156, 22637, 55984, 16818, 21664, 24088, 230979, 12531, 71270, 15451, 22761, 12444, 13609, 22165, 23882, 20779, 19192, 12363, 54611, 20304, 18124, 20677, 56193, 13653, 21929, 18128, 16416, 16007, 27279, 20302, 17873, 11684, 14969, 21950, 80885, 81897, 171543, 211323, 228607, 21847, 12480, 14629, 114774, …
lymphocyte differentiation	40 out of 866 genes, 4.6%	195 out of 12929 genes, 1.5%	2.62e-07	57765, 14025, 12142, 12501, 21950, 19374, 83408, 320790, 15001, 12518, 15284, 22780, 17289, 13025, 12480, 14960, 16818, 22637, 16842, 317757, 56708, 57757, 11501, 19219, 12044, 16364, 16197, 22165, 67596, 12045, 16149, 16952, 20677, 16205, 21423, 17060, 108723, 21929, 19373, 13653
response to stress	187 out of 866 genes, 21.6%	1808 out of 12929 genes, 14.0%	3.55e-07	56441, 18174, 100503468, 12955, 27007, 14962, 12491, 17060, 54396, 14283, 58991, 22228, 231070, 12527, 20525, 16600, 52521, 22695, 58804, 26415, 19882, 15587, 20969, 238377, 236193, 15122, 20296, 14065, 13617, 11535, 317757, 14609, 17131, 22271, 22038, 14934, 11668, 12265, 216799, 60596, 21426, 20528, 13205, 57444, 22339, 19699, 246154, 13197, 230787, 71326, 50501, 14284, 11537, 211401, 110257, 5…
porphyrin-containing compound metabolic process	13 out of 866 genes, 1.5%	26 out of 12929 genes, 0.2%	4.44e-06	14151, 22276, 68066, 11656, 15288, 11733, 12892, 17025, 101056408, 20739, 233016, 18174, 20741
cellular developmental process	200 out of 866 genes, 23.1%	2031 out of 12929 genes, 15.7%	4.87e-06	13400, 50501, 16477, 211401, 19152, 30946, 15982, 12183, 217410, 22696, 57765, 110257, 17133, 442829, 171168, 16842, 19699, 19824, 22339, 230738, 17289, 20528, 171211, 20969, 22695, 16456, 16197, 68010, 11535, 13617, 14151, 317757, 14609, 17131, 15122, 20296, 15901, 54156, 100503468, 14199, 17691, 12491, 17060, 19373, 101056408, 19339, 69564, 83925, 18174, 67596, 12045, 16600, 21349, 18507, 58991…
regulation of immune response	43 out of 866 genes, 5.0%	244 out of 12929 genes, 1.9%	7.84e-06	16818, 22038, 22637, 24088, 114774, 93694, 228607, 12518, 14961, 230787, 240754, 12501, 12143, 213208, 11537, 14126, 81897, 21939, 12509, 19094, 243655, 16803, 333883, 57765, 18035, 27007, 14962, 16963, 12491, 21929, 108723, 16149, 12478, 67596, 16534, 12045, 58185, 16364, 225825, 12044, 22165, 56644, 56708
positive regulation of multicellular organismal process	49 out of 866 genes, 5.7%	299 out of 12929 genes, 2.3%	8.05e-06	22339, 18442, 216799, 228607, 21847, 22637, 16818, 16842, 24088, 60533, 16803, 20302, 57765, 21939, 243655, 14582, 21950, 12501, 110196, 81897, 213208, 12977, 110557, 12349, 20304, 16149, 27007, 16963, 12491, 100503468, 20303, 13653, 50701, 18128, 16416, 12475, 56744, 16175, 71270, 11807, 56708, 56644, 11501, 23969, 15587, 16364, 58185, 22165, 26415
positive regulation of immune response	39 out of 866 genes, 4.5%	210 out of 12929 genes, 1.6%	9.12e-06	333883, 57765, 21939, 12509, 19094, 243655, 12501, 12143, 11537, 14126, 81897, 230787, 240754, 14961, 12518, 228607, 93694, 22038, 16818, 22637, 24088, 114774, 56644, 56708, 58185, 16364, 225825, 12044, 22165, 67596, 16534, 12045, 12478, 27007, 14962, 12491, 16963, 108723, 18035
cell adhesion	72 out of 866 genes, 8.3%	532 out of 12929 genes, 4.1%	1.2e-05	18576, 77976, 100038854, 16364, 19219, 58185, 72058, 11501, 20863, 16952, 16149, 100034684, 408196, 20201, 108723, 20202, 16963, 84004, 21423, 11433, 11684, 12125, 333883, 240754, 12305, 83408, 12569, 20739, 19374, 213208, 21950, 14969, 13025, 16399, 211323, 15001, 114774, 22371, 14960, 12480, 56644, 20296, 11877, 17131, 105298, 317757, 13609, 16197, 22165, 78369, 20304, 20862, 54390, 67596, 1600…
tetrapyrrole metabolic process	13 out of 866 genes, 1.5%	28 out of 12929 genes, 0.2%	1.4e-05	101056408, 20739, 17025, 12892, 11733, 15288, 18174, 20741, 233016, 14151, 11656, 68066, 22276
response to oxygen-containing compound	82 out of 866 genes, 9.5%	642 out of 12929 genes, 5.0%	1.56e-05	20969, 12444, 54683, 17005, 71270, 104215, 11535, 18770, 20296, 15122, 11303, 236193, 21929, 13653, 18128, 27007, 12491, 12955, 100503468, 16600, 20779, 22228, 231070, 20304, 14283, 54611, 110196, 14732, 20698, 15567, 384783, 110257, 16449, 21939, 11668, 236573, 24088, 22038, 16818, 26462, 19699, 12702, 20528, 230738, 15483, 216799, 18111, 16175, 14460, 67800, 223775, 11807, 20617, 18576, 20202, …
myeloid cell homeostasis	19 out of 866 genes, 2.2%	61 out of 12929 genes, 0.5%	1.58e-05	15511, 110257, 15122, 14582, 80885, 193740, 101488143, 12183, 78926, 15129, 21349, 22339, 16596, 20679, 16952, 11733, 101056408, 15130, 18174
biological adhesion	92 out of 866 genes, 10.6%	758 out of 12929 genes, 5.9%	2.34e-05	100503816, 12501, 14724, 20612, 230787, 320664, 11932, 20344, 60533, 12509, 12481, 93694, 21804, 16842, 22637, 16818, 381924, 16475, 19699, 72049, 14961, 15284, 233199, 78369, 20969, 14723, 13609, 16197, 22165, 16456, 17131, 105298, 317757, 56644, 20296, 11877, 12483, 19373, 16007, 16416, 14729, 20862, 67596, 54390, 12527, 20304, 20739, 19374, 213208, 21950, 14969, 21930, 54368, 240754, 12305, 12…
positive regulation of response to stimulus	66 out of 866 genes, 7.6%	480 out of 12929 genes, 3.7%	2.83e-05	108058, 12518, 228607, 11876, 114774, 70086, 20302, 333883, 16803, 243655, 71660, 19094, 14126, 81897, 381126, 240754, 16534, 12402, 16149, 108723, 16963, 20303, 18035, 16175, 56708, 327957, 11501, 225825, 16364, 58185, 19699, 22339, 14961, 76954, 93694, 24088, 22637, 22038, 16818, 57765, 20344, 12509, 21939, 11537, 12143, 12501, 230787, 20779, 12045, 67596, 12478, 58991, 20304, 20677, 18128, 270…
homeostatic process	93 out of 866 genes, 10.7%	777 out of 12929 genes, 6.0%	3.85e-05	16952, 16149, 19743, 15129, 18578, 20310, 12096, 11813, 22068, 236727, 16835, 67712, 12145, 11433, 18576, 11656, 11807, 11443, 68428, 223775, 58801, 67800, 73750, 12771, 16596, 211286, 20679, 18442, 19332, 14825, 13009, 242248, 15130, 13857, 104009, 11733, 14582, 22785, 20302, 15511, 13350, 12125, 11687, 12977, 20388, 83408, 193740, 213208, 101488143, 330122, 225058, 81897, 80885, 233081, 20677, …
regulation of cell activation	31 out of 866 genes, 3.6%	153 out of 12929 genes, 1.2%	4.29e-05	12142, 14732, 12501, 21950, 14126, 225825, 12335, 16803, 384783, 208154, 230979, 60533, 20344, 57765, 21939, 56708, 20617, 12480, 21423, 56193, 13482, 108723, 14729, 22038, 22637, 114774, 20779, 72049, 12519, 17289, 16149
cytokine production	34 out of 866 genes, 3.9%	181 out of 12929 genes, 1.4%	6.62e-05	54698, 12501, 14732, 81897, 14126, 83408, 20698, 19073, 72049, 12480, 114774, 24088, 317757, 16175, 11303, 56619, 11807, 22761, 16364, 19219, 23882, 20779, 12000, 58991, 16149, 12491, 11433, 100503468, 21929, 50701, 108723, 18128, 12475, 19696
inflammatory response	37 out of 866 genes, 4.3%	208 out of 12929 genes, 1.6%	7.42e-05	22038, 14825, 24088, 213435, 216799, 13025, 14598, 18406, 23959, 14969, 81897, 213208, 19419, 16803, 20302, 20201, 16963, 11433, 100503468, 50701, 21929, 20202, 18128, 18407, 16952, 20304, 58991, 64292, 22695, 19219, 15937, 11501, 15587, 56708, 13617, 16175, 14609
T cell differentiation	24 out of 866 genes, 2.8%	103 out of 12929 genes, 0.8%	0.0001	22637, 16818, 16842, 12480, 21423, 108723, 19373, 14960, 15284, 13025, 16952, 16149, 67596, 15001, 83408, 16364, 19219, 16197, 22165, 21950, 12501, 11501, 19374, 317757
erythrocyte differentiation	17 out of 866 genes, 2.0%	55 out of 12929 genes, 0.4%	0.00011	12183, 193740, 101488143, 15122, 110257, 14582, 15511, 18174, 11733, 15130, 101056408, 16596, 20679, 78926, 22339, 21349, 15129
erythrocyte homeostasis	17 out of 866 genes, 2.0%	56 out of 12929 genes, 0.4%	0.00014	18174, 11733, 15130, 101056408, 20679, 16596, 78926, 22339, 15129, 21349, 12183, 193740, 101488143, 15122, 110257, 14582, 15511
immune response-activating cell surface receptor signaling pathway	22 out of 866 genes, 2.5%	90 out of 12929 genes, 0.7%	0.00014	243655, 56644, 240754, 22165, 230787, 225825, 12044, 12143, 12501, 12478, 12518, 12045, 16534, 67596, 114774, 24088, 22637, 16818, 22038, 108723, 93694, 27007
positive regulation of cytokine production	33 out of 866 genes, 3.8%	179 out of 12929 genes, 1.4%	0.00016	16149, 20304, 110557, 12475, 16963, 27007, 12491, 20303, 100503468, 50701, 11807, 56644, 16175, 56744, 16364, 58185, 22165, 26415, 11501, 15587, 18442, 216799, 228607, 24088, 21939, 243655, 60533, 16803, 20302, 21950, 12501, 81897, 213208
response to organic substance	169 out of 866 genes, 19.5%	1725 out of 12929 genes, 13.3%	0.00017	12475, 16764, 15370, 16963, 11433, 56449, 66066, 20310, 69260, 12000, 12096, 19219, 12771, 11807, 20617, 24110, 18111, 14460, 67800, 58801, 213435, 14960, 235527, 17294, 71911, 21847, 20679, 228607, 22276, 18442, 236312, 18406, 12799, 13654, 20388, 66102, 81897, 193740, 330122, 14969, 12048, 20302, 26427, 15511, 16007, 13653, 21929, 18128, 17961, 20304, 18124, 54611, 12458, 20779, 14733, 17005, 1…
myeloid cell differentiation	31 out of 866 genes, 3.6%	163 out of 12929 genes, 1.3%	0.00019	22761, 16477, 101488143, 193740, 22695, 12183, 14151, 15511, 56744, 14460, 16449, 110257, 15122, 11656, 14582, 272382, 11733, 11433, 101056408, 15130, 18174, 18035, 80752, 78926, 21349, 170812, 15129, 22339, 19824, 20679, 16596
response to cytokine	48 out of 866 genes, 5.5%	320 out of 12929 genes, 2.5%	0.0002	16600, 20779, 12458, 20310, 56449, 54396, 16952, 20304, 545384, 15288, 15950, 16963, 12145, 16764, 13653, 12475, 56441, 66107, 18174, 54199, 20296, 20617, 12771, 15587, 16197, 57444, 14598, 16185, 14961, 108058, 236312, 18442, 13857, 12265, 236573, 14960, 22038, 213435, 16842, 70789, 20302, 14528, 20344, 14969, 17025, 330122, 66102, 20388
activation of immune response	32 out of 866 genes, 3.7%	172 out of 12929 genes, 1.3%	0.00021	12478, 16534, 67596, 12045, 18035, 108723, 27007, 14962, 12491, 56644, 22165, 12044, 16364, 225825, 228607, 12518, 24088, 114774, 22038, 16818, 22637, 93694, 12509, 19094, 243655, 333883, 230787, 240754, 11537, 81897, 12501, 12143
multicellular organismal process	333 out of 866 genes, 38.5%	3947 out of 12929 genes, 30.5%	0.00031	14460, 67800, 15235, 56619, 11656, 11443, 232232, 15937, 19219, 14585, 18476, 14580, 15370, 108723, 16764, 238328, 16205, 11813, 236899, 20302, 13350, 54195, 93691, 18546, 215418, 19374, 81897, 12831, 54698, 21950, 11687, 12305, 20388, 83408, 211323, 15001, 12799, 22780, 16596, 13025, 18442, 14960, 114774, 20741, 13009, 232714, 14629, 71270, 23872, 15451, 12444, 22004, 13609, 14733, 29810, 17868,…
gas transport	9 out of 866 genes, 1.0%	16 out of 12929 genes, 0.1%	0.00037	101488143, 15130, 216635, 544763, 15129, 19743, 15122, 110257, 12349
immune response-regulating signaling pathway	30 out of 866 genes, 3.5%	160 out of 12929 genes, 1.2%	0.00044	19094, 56644, 243655, 21939, 22165, 230787, 240754, 16364, 12044, 225825, 213208, 81897, 12501, 12143, 228607, 12478, 12518, 16534, 67596, 12045, 24088, 18035, 114774, 16818, 22038, 22637, 108723, 93694, 12491, 27007
immune response-regulating cell surface receptor signaling pathway	22 out of 866 genes, 2.5%	98 out of 12929 genes, 0.8%	0.00074	12478, 12518, 12045, 16534, 67596, 114774, 24088, 22637, 16818, 22038, 108723, 93694, 27007, 243655, 56644, 240754, 230787, 22165, 225825, 12044, 12143, 12501
multi-organism process	124 out of 866 genes, 14.3%	1204 out of 12929 genes, 9.3%	0.00098	13617, 11535, 320558, 230979, 11303, 236193, 20296, 15451, 56644, 12444, 15587, 19882, 19192, 20779, 14651, 54396, 20304, 58991, 14283, 18507, 12527, 22228, 100503468, 114872, 27007, 14962, 12491, 22697, 18128, 21929, 56441, 53885, 93681, 27356, 22696, 14528, 20344, 57765, 211770, 21939, 110196, 16365, 16477, 50501, 14284, 15567, 20698, 13205, 57444, 14598, 19699, 19358, 20249, 21754, 216799, 172…
regulation of response to stimulus	98 out of 866 genes, 11.3%	892 out of 12929 genes, 6.9%	0.00103	217410, 20344, 57765, 21939, 211770, 12509, 12142, 12501, 110196, 12143, 11537, 12335, 230787, 29811, 20698, 14961, 19699, 22339, 16475, 216799, 22223, 12702, 76954, 93694, 16818, 22038, 22637, 24088, 16842, 13617, 68010, 11535, 20296, 56644, 14723, 15587, 12044, 22165, 19882, 67596, 24063, 20779, 12045, 16600, 20677, 20304, 58991, 12478, 100503468, 56193, 27007, 14962, 12491, 18128, 21929, 13653…
immune response-activating signal transduction	28 out of 866 genes, 3.2%	149 out of 12929 genes, 1.2%	0.00105	243655, 56644, 19094, 12143, 12501, 81897, 16364, 12044, 225825, 240754, 230787, 22165, 12045, 16534, 67596, 12518, 12478, 228607, 93694, 12491, 27007, 108723, 22637, 22038, 16818, 114774, 18035, 24088
regulation of leukocyte activation	27 out of 866 genes, 3.1%	141 out of 12929 genes, 1.1%	0.00113	108723, 13482, 12480, 21423, 114774, 22038, 22637, 72049, 20779, 16149, 17289, 12519, 14126, 12501, 14732, 12142, 21950, 225825, 57765, 384783, 208154, 16803, 60533, 230979, 56708, 20617, 21939
positive regulation of developmental process	32 out of 866 genes, 3.7%	186 out of 12929 genes, 1.4%	0.00133	24088, 16842, 22637, 20679, 21847, 12153, 19699, 22339, 12977, 12501, 14582, 11684, 14375, 21939, 57765, 20302, 16416, 16007, 13653, 18128, 12491, 12349, 20304, 269344, 18510, 54611, 56753, 23969, 56708, 56744, 71270, 13617
mononuclear cell proliferation	20 out of 866 genes, 2.3%	86 out of 12929 genes, 0.7%	0.00137	333883, 60533, 12509, 20739, 69816, 213208, 19374, 14969, 12977, 72049, 14961, 20304, 22780, 14960, 108723, 16963, 93694, 12480, 114774, 381924
cell death	109 out of 866 genes, 12.6%	1031 out of 12929 genes, 8.0%	0.00151	58801, 223775, 14460, 56744, 378954, 70729, 67900, 15937, 14605, 60530, 12402, 69260, 20310, 64113, 56449, 269344, 16149, 16952, 18712, 15370, 20202, 108723, 18952, 227154, 20201, 27279, 333883, 12125, 17873, 11801, 11684, 12048, 80885, 58182, 330122, 20750, 83408, 11687, 17342, 20439, 26358, 18715, 211323, 16185, 171543, 239083, 108900, 22780, 320172, 70086, 114774, 18646, 13617, 11535, 317757, …
negative regulation of biological process	121 out of 866 genes, 14.0%	1178 out of 12929 genes, 9.1%	0.00159	20862, 16443, 29810, 399591, 20779, 16600, 24063, 231070, 20304, 18124, 18507, 58991, 14198, 13653, 21929, 19373, 319152, 18128, 56193, 17691, 12491, 14199, 19696, 16416, 104215, 17131, 20187, 14609, 230979, 317757, 11535, 15451, 69816, 15587, 22761, 14723, 13609, 16197, 23882, 16475, 19073, 18109, 22339, 230738, 17289, 12702, 216799, 93694, 16842, 24088, 16818, 217410, 12509, 14168, 211770, 2114…
single organismal cell-cell adhesion	50 out of 866 genes, 5.8%	366 out of 12929 genes, 2.8%	0.00202	15284, 13025, 15001, 16475, 72049, 14961, 22637, 16818, 381924, 114774, 16842, 93694, 12480, 14960, 12509, 333883, 60533, 20344, 83408, 12569, 240754, 14969, 21950, 12501, 20739, 213208, 19374, 20304, 16149, 16952, 54390, 67596, 16007, 20201, 16963, 21423, 84004, 108723, 20202, 19373, 20296, 11877, 317757, 17131, 16364, 19219, 58185, 16197, 22165, 11501
single organism cell adhesion	50 out of 866 genes, 5.8%	366 out of 12929 genes, 2.8%	0.00202	16149, 20304, 16952, 54390, 67596, 16007, 20201, 16963, 84004, 21423, 19373, 20202, 108723, 11877, 20296, 317757, 17131, 16364, 58185, 19219, 16197, 22165, 11501, 15284, 13025, 15001, 16475, 72049, 14961, 22637, 16818, 381924, 114774, 16842, 93694, 12480, 14960, 12509, 60533, 333883, 20344, 83408, 12569, 240754, 21950, 14969, 12501, 20739, 213208, 19374
lymphocyte proliferation	19 out of 866 genes, 2.2%	81 out of 12929 genes, 0.6%	0.00225	14960, 108723, 93694, 16963, 12480, 114774, 381924, 72049, 14961, 22780, 20304, 20739, 69816, 19374, 213208, 14969, 333883, 60533, 12509
cell-cell adhesion	50 out of 866 genes, 5.8%	368 out of 12929 genes, 2.8%	0.00238	381924, 16818, 22637, 16842, 114774, 12480, 93694, 14960, 15284, 13025, 15001, 72049, 14961, 16475, 12569, 83408, 240754, 12501, 14969, 21950, 19374, 213208, 20739, 12509, 60533, 333883, 20344, 16007, 20201, 21423, 84004, 16963, 19373, 20202, 108723, 20304, 16149, 16952, 54390, 67596, 19219, 58185, 16364, 16197, 22165, 11501, 11877, 20296, 317757, 17131
apoptotic process	82 out of 866 genes, 9.5%	721 out of 12929 genes, 5.6%	0.0024	22339, 13205, 12702, 216799, 11668, 20620, 14373, 16818, 22038, 107885, 384783, 57913, 12509, 50501, 14732, 20698, 12335, 20779, 16600, 12045, 19192, 22228, 58991, 14283, 382985, 12363, 54611, 12955, 100503468, 18174, 16007, 17131, 317757, 13617, 11535, 20296, 15451, 15587, 12044, 52521, 171543, 18715, 211323, 16185, 26358, 20439, 17342, 22780, 108900, 114774, 12125, 333883, 27279, 12048, 11684, …
leukocyte migration	20 out of 866 genes, 2.3%	90 out of 12929 genes, 0.7%	0.00295	16803, 57765, 20302, 56744, 20296, 12771, 11501, 66102, 20750, 330122, 18578, 20310, 12458, 22339, 20304, 16963, 11876, 20202, 20201, 14825
leukocyte proliferation	20 out of 866 genes, 2.3%	90 out of 12929 genes, 0.7%	0.00295	14961, 72049, 22780, 20304, 16963, 93694, 12480, 14960, 108723, 381924, 114774, 60533, 333883, 12509, 14969, 20739, 69816, 19374, 213208, 12977
regulation of lymphocyte activation	21 out of 866 genes, 2.4%	98 out of 12929 genes, 0.8%	0.00306	114774, 22637, 13482, 108723, 12480, 21423, 16149, 12519, 72049, 20779, 21950, 14732, 12501, 12142, 56708, 21939, 57765, 60533, 230979, 208154, 384783
response to chemical	206 out of 866 genes, 23.8%	2294 out of 12929 genes, 17.7%	0.00383	12295, 20344, 110257, 14284, 110196, 16477, 50501, 19699, 22339, 13107, 20887, 13205, 57444, 230738, 60596, 20528, 216799, 15483, 13656, 12265, 11668, 171168, 16842, 22038, 15485, 14609, 17131, 104215, 13617, 11535, 68010, 57138, 15901, 11303, 236193, 15122, 20296, 20969, 12892, 15587, 16197, 21334, 24063, 16600, 14283, 58991, 22228, 231070, 12349, 54396, 100503468, 27007, 15288, 12955, 15950, 14…
regulation of localization	65 out of 866 genes, 7.5%	542 out of 12929 genes, 4.2%	0.00554	20617, 11807, 56708, 18576, 18111, 19219, 11501, 16149, 14313, 15945, 12000, 12096, 18035, 22068, 11745, 16963, 238328, 20303, 71660, 11684, 20302, 16803, 83408, 20411, 12569, 14126, 81897, 233081, 14969, 80885, 228607, 18442, 108058, 14825, 14065, 20296, 11303, 104215, 71270, 14609, 317757, 13617, 69816, 15587, 20304, 58991, 20677, 69573, 16416, 19339, 12955, 12491, 14199, 20344, 60533, 384783, …
immune effector process	40 out of 866 genes, 4.6%	276 out of 12929 genes, 2.1%	0.00565	110557, 15945, 16149, 16963, 14962, 13482, 21929, 11745, 317757, 14128, 71270, 12259, 56644, 57757, 15587, 225825, 16364, 19219, 100038882, 57444, 15284, 14134, 216799, 228607, 12902, 22038, 18646, 333883, 16803, 20302, 19419, 243655, 12509, 54698, 14732, 81897, 11537, 213208, 17523, 83408
positive regulation of metabolic process	68 out of 866 genes, 7.9%	576 out of 12929 genes, 4.5%	0.00566	14460, 16175, 56708, 327957, 20617, 11807, 11501, 15937, 16364, 12000, 16149, 50701, 18035, 227154, 17873, 20302, 16803, 14582, 81897, 381126, 12977, 226551, 12569, 211323, 108058, 12519, 56371, 114774, 70086, 14629, 14609, 12531, 17131, 13617, 14128, 230979, 20296, 54683, 22761, 23882, 16600, 20779, 19192, 58991, 20304, 18128, 21929, 100503468, 12491, 56193, 16007, 16416, 217410, 57765, 14528, 1…
response to lipid	64 out of 866 genes, 7.4%	532 out of 12929 genes, 4.1%	0.00596	12475, 11433, 12790, 16952, 18407, 12096, 64292, 20310, 18578, 11807, 67800, 14460, 394435, 12408, 14825, 71911, 17294, 235527, 14960, 18442, 21859, 18406, 20388, 330122, 17025, 81897, 24074, 16803, 20302, 27007, 15288, 12491, 18128, 21929, 20304, 58991, 14283, 12349, 22228, 16600, 20779, 17005, 20969, 11303, 236193, 20296, 11535, 20608, 22038, 15486, 24088, 21804, 236573, 216799, 15483, 230738, …
regulation of cell killing	14 out of 866 genes, 1.6%	50 out of 12929 genes, 0.4%	0.00616	15511, 14128, 317757, 17059, 17086, 17057, 243655, 54698, 93694, 27007, 193740, 225825, 83408, 16197
programmed cell death	101 out of 866 genes, 11.7%	973 out of 12929 genes, 7.5%	0.00914	100503468, 12955, 16007, 18174, 16600, 20779, 19192, 12045, 54611, 382985, 12363, 14283, 58991, 22228, 15587, 26919, 52521, 17005, 12044, 23882, 13617, 11535, 320558, 317757, 14609, 17131, 20296, 15451, 15901, 20620, 11668, 22038, 16818, 234683, 14373, 13205, 22339, 19073, 216799, 230738, 12702, 14732, 50501, 13197, 12335, 20698, 384783, 57913, 107885, 27356, 14168, 12509, 18712, 15370, 20202, 18…
intracellular signal transduction	101 out of 866 genes, 11.7%	976 out of 12929 genes, 7.5%	0.01045	78255, 56527, 18128, 19339, 21929, 100503468, 17691, 12955, 12491, 20304, 54611, 14198, 67393, 16443, 24063, 19192, 20779, 52521, 58804, 17005, 22695, 15901, 11303, 320292, 16612, 14609, 20187, 104215, 11535, 80718, 13617, 110351, 20608, 22038, 16818, 22637, 16156, 20620, 12702, 66949, 60596, 268480, 19699, 98267, 12234, 16475, 13205, 20698, 13197, 12335, 13400, 12501, 71326, 21939, 211770, 76877…
porphyrin-containing compound biosynthetic process	8 out of 866 genes, 0.9%	17 out of 12929 genes, 0.1%	0.0107	18174, 15288, 17025, 12892, 22276, 68066, 11656, 14151
tetrapyrrole biosynthetic process	8 out of 866 genes, 0.9%	17 out of 12929 genes, 0.1%	0.0107	15288, 17025, 12892, 18174, 14151, 22276, 11656, 68066
regulation of homeostatic process	25 out of 866 genes, 2.9%	140 out of 12929 genes, 1.1%	0.01102	20779, 108058, 22339, 12000, 12349, 16963, 16416, 16818, 14629, 317757, 13617, 17131, 20302, 14609, 14460, 14065, 20617, 11684, 22761, 233081, 11501, 20750, 14126, 83408, 12335
regulation of lymphocyte proliferation	16 out of 866 genes, 1.8%	68 out of 12929 genes, 0.5%	0.01496	12142, 12501, 14732, 21950, 384783, 208154, 230979, 21939, 56708, 21423, 108723, 22637, 114774, 72049, 16149, 12519
negative regulation of multicellular organismal process	34 out of 866 genes, 3.9%	227 out of 12929 genes, 1.8%	0.01513	22761, 57757, 14723, 317757, 20187, 14460, 16963, 238328, 11433, 21929, 50701, 18128, 16600, 14313, 18510, 58991, 14969, 20750, 81897, 213208, 83408, 333883, 16803, 20302, 217410, 14025, 12509, 93694, 16842, 24088, 19073, 18109, 216799, 230738
cytokine biosynthetic process	11 out of 866 genes, 1.3%	34 out of 12929 genes, 0.3%	0.01514	22761, 12480, 100503468, 12501, 50701, 81897, 108723, 16364, 19696, 16175, 72049
production of molecular mediator of immune response	15 out of 866 genes, 1.7%	61 out of 12929 genes, 0.5%	0.01611	21929, 69816, 12491, 16963, 21423, 22362, 240754, 24088, 16197, 83408, 14961, 22363, 317757, 11807, 16149
response to lipopolysaccharide	22 out of 866 genes, 2.5%	117 out of 12929 genes, 0.9%	0.01688	81897, 330122, 20296, 236193, 21939, 11303, 16803, 14460, 12475, 22038, 27007, 12491, 235527, 21929, 236573, 18442, 216799, 230738, 20304, 20779, 20310, 18578
interleukin-2 production	8 out of 866 genes, 0.9%	18 out of 12929 genes, 0.1%	0.01814	16175, 114774, 16364, 108723, 100503468, 12501, 14732, 12480
positive regulation of cellular metabolic process	57 out of 866 genes, 6.6%	476 out of 12929 genes, 3.7%	0.02395	16149, 20304, 58991, 19192, 20779, 12000, 16007, 16416, 227154, 18035, 12491, 56193, 100503468, 50701, 18128, 20617, 11807, 327957, 56708, 230979, 13617, 16175, 17131, 12531, 14460, 16364, 23882, 22761, 11501, 76954, 12519, 108058, 22339, 19699, 211323, 55984, 70086, 14629, 114774, 24088, 20620, 16156, 56371, 211770, 14168, 21939, 14582, 16803, 20302, 57765, 217410, 17873, 12569, 12977, 381126, 1…
positive regulation of macromolecule metabolic process	57 out of 866 genes, 6.6%	477 out of 12929 genes, 3.7%	0.02549	226551, 12977, 12569, 81897, 381126, 12501, 14582, 14168, 21939, 211770, 17873, 217410, 57765, 20302, 16803, 24088, 114774, 70086, 55984, 12265, 16156, 56371, 12519, 76954, 211323, 19699, 22339, 108058, 23882, 16364, 54683, 11501, 22761, 56708, 327957, 11807, 20617, 20296, 14460, 16175, 12531, 13617, 14128, 230979, 227154, 16007, 16416, 18128, 50701, 100503468, 12491, 20304, 16149, 58991, 20779, …
regulation of leukocyte mediated cytotoxicity	13 out of 866 genes, 1.5%	49 out of 12929 genes, 0.4%	0.02644	17059, 17086, 17057, 243655, 15511, 317757, 83408, 225825, 16197, 93694, 54698, 27007, 193740
regulation of metabolic process	140 out of 866 genes, 16.2%	1489 out of 12929 genes, 11.5%	0.02664	20862, 19192, 20779, 20304, 14198, 21929, 18128, 56193, 16007, 19820, 16416, 12531, 230979, 15451, 22761, 12444, 54683, 23882, 22004, 20249, 19358, 16475, 12234, 76954, 12702, 22223, 16156, 24088, 55984, 14528, 384783, 14168, 211770, 21939, 12501, 14732, 20698, 29811, 12335, 12000, 20863, 269344, 408196, 108723, 11433, 11813, 56744, 53325, 14460, 77976, 20617, 11807, 327957, 70729, 67141, 71779, …
cytokine metabolic process	11 out of 866 genes, 1.3%	36 out of 12929 genes, 0.3%	0.0281	108723, 50701, 81897, 12480, 100503468, 12501, 22761, 19696, 16364, 72049, 16175
regulation of developmental process	63 out of 866 genes, 7.3%	547 out of 12929 genes, 4.2%	0.0291	17342, 18109, 19699, 22339, 18442, 21847, 20679, 12153, 93694, 22637, 24088, 16842, 18377, 57765, 20302, 14375, 14025, 21939, 11684, 14582, 12501, 20750, 20739, 12569, 12335, 20698, 12977, 232906, 16600, 110557, 24063, 21349, 269587, 18510, 269344, 14580, 54611, 12349, 20304, 12491, 238328, 13653, 18128, 16007, 16416, 13617, 68010, 20187, 243743, 56744, 104215, 71270, 14460, 20296, 15451, 56708, …
leukocyte homeostasis	12 out of 866 genes, 1.4%	43 out of 12929 genes, 0.3%	0.03231	16149, 16952, 20296, 18578, 58801, 317757, 12125, 53374, 83408, 19373, 80885, 14732
leukocyte chemotaxis	16 out of 866 genes, 1.8%	72 out of 12929 genes, 0.6%	0.03255	20302, 20296, 12771, 11501, 66102, 20750, 330122, 18578, 20310, 22339, 12458, 20304, 16963, 20202, 20201, 14825
cell chemotaxis	16 out of 866 genes, 1.8%	72 out of 12929 genes, 0.6%	0.03255	20202, 16963, 14825, 20201, 22339, 12458, 18578, 20310, 20304, 330122, 66102, 20750, 11501, 12771, 20302, 20296
regulation of protein metabolic process	82 out of 866 genes, 9.5%	772 out of 12929 genes, 6.0%	0.03341	14168, 21939, 211770, 217410, 20698, 29811, 13197, 12501, 76954, 12702, 22223, 12234, 16475, 19358, 19699, 22339, 24088, 55984, 16156, 15451, 17131, 12531, 230979, 14151, 13617, 19882, 23882, 15587, 22761, 12444, 58991, 20304, 18507, 20862, 20779, 16600, 19192, 24063, 16007, 16416, 21929, 12491, 100503468, 14582, 24074, 20302, 17873, 16803, 240754, 12977, 12569, 81897, 101488143, 381126, 228607, …
negative regulation of cytokine production	21 out of 866 genes, 2.4%	114 out of 12929 genes, 0.9%	0.03728	83408, 57757, 22761, 14969, 213208, 81897, 12509, 16803, 333883, 317757, 217410, 24088, 16842, 11433, 16963, 21929, 50701, 216799, 58991, 230738, 16600
positive regulation of cell killing	11 out of 866 genes, 1.3%	37 out of 12929 genes, 0.3%	0.03759	17059, 243655, 17057, 317757, 14128, 15511, 83408, 225825, 54698, 27007, 193740
innate immune response activating cell surface receptor signaling pathway	4 out of 866 genes, 0.5%	4 out of 12929 genes, 0.0%	0.03867	243655, 56644, 24088, 27007
positive regulation of lymphocyte activation	14 out of 866 genes, 1.6%	58 out of 12929 genes, 0.4%	0.04033	14732, 12480, 12501, 21950, 13482, 108723, 22637, 60533, 20779, 72049, 57765, 21939, 12519, 56708
regulation of plasma lipoprotein particle levels	10 out of 866 genes, 1.2%	31 out of 12929 genes, 0.2%	0.04055	12491, 16835, 17523, 11813, 13350, 14151, 67800, 11303, 223920, 11807
regulation of multicellular organismal development	43 out of 866 genes, 5.0%	331 out of 12929 genes, 2.6%	0.04087	21847, 18442, 19699, 18109, 17342, 24088, 16842, 22637, 93694, 14582, 11684, 21939, 14025, 20302, 57765, 18377, 12977, 20698, 12569, 12335, 20750, 12501, 20304, 12349, 14580, 18510, 21349, 24063, 110557, 16600, 16416, 18128, 13653, 56708, 14460, 56744, 243743, 71270, 20187, 17005, 23969, 11501, 22761
response to organonitrogen compound	45 out of 866 genes, 5.2%	353 out of 12929 genes, 2.7%	0.04267	12048, 14696, 16449, 384783, 18227, 70789, 20698, 13654, 15567, 20411, 17025, 14732, 22276, 12702, 20528, 21847, 18442, 18406, 24088, 71911, 18770, 18576, 20617, 14460, 104215, 13617, 11535, 21334, 12444, 20304, 18407, 22228, 231070, 54611, 66066, 12096, 20779, 16600, 18035, 18128, 16835, 21929, 13653, 15288, 12491
response to abiotic stimulus	56 out of 866 genes, 6.5%	475 out of 12929 genes, 3.7%	0.04488	22339, 19699, 246154, 13205, 14598, 20528, 21426, 12702, 171168, 320172, 14825, 13009, 22038, 14934, 80905, 20893, 12048, 21939, 14375, 330122, 17025, 14284, 16477, 20388, 13197, 12335, 29810, 20310, 12096, 20779, 14283, 20304, 58991, 16952, 12349, 15945, 56449, 50701, 19339, 13653, 100503468, 22598, 56441, 18174, 16416, 14609, 16175, 13617, 58801, 14151, 57138, 236193, 20296, 15587, 11501, 19219
T cell proliferation	16 out of 866 genes, 1.8%	74 out of 12929 genes, 0.6%	0.04687	60533, 333883, 12509, 213208, 20739, 14969, 72049, 14961, 20304, 14960, 108723, 12480, 93694, 16963, 114774, 3819240.04687

## Sheet: model vs Rg2
GO analysis of Rg2 group
Gene Ontology term	Cluster frequency	Genome frequency of use	Corrected P-value	Genes annotated to the term
immune system process	114 out of 449 genes, 25.4%	1170 out of 12929 genes, 9.0%	3.38e-22	22363, 12482, 12509, 110257, 16449, 12481, 11537, 12143, 14732, 12142, 12183, 53374, 19824, 72049, 57444, 15002, 57349, 16842, 24088, 22637, 14151, 317757, 75345, 14128, 226419, 15122, 69816, 22761, 68337, 16197, 19011, 12044, 22695, 20259, 21349, 67596, 54390, 12478, 18507, 20677, 16189, 17059, 19373, 101056408, 21929, 13653, 246779, 12491, 27007, 17060, 100503468, 18174, 22362, 20302, 13861, 20…
hematopoietic or lymphoid organ development	60 out of 449 genes, 13.4%	449 out of 12929 genes, 3.5%	1.32e-16	22780, 20679, 16596, 15205, 12518, 19824, 16842, 20741, 22637, 15130, 11733, 14582, 272382, 16449, 110257, 15511, 22363, 12183, 19374, 101488143, 20739, 12142, 21950, 20677, 16189, 14313, 21349, 15129, 170812, 67596, 80752, 18035, 18174, 22362, 19373, 101056408, 21929, 13653, 11433, 17060, 11656, 15122, 226419, 14460, 14151, 317757, 16197, 11519, 20259, 12044, 16364, 22695, 100503605, 277692, 716…
immune system development	60 out of 449 genes, 13.4%	468 out of 12929 genes, 3.6%	1.05e-15	12183, 19374, 101488143, 20739, 12142, 21950, 14582, 272382, 16449, 110257, 15511, 22363, 16842, 20741, 22637, 15130, 11733, 22780, 16596, 20679, 15205, 12518, 19824, 16197, 11519, 20259, 22695, 16364, 12044, 100503605, 277692, 71602, 12775, 57757, 68337, 69656, 22761, 11656, 15122, 226419, 14460, 317757, 14151, 18035, 22362, 18174, 101056408, 21929, 19373, 13653, 11433, 17060, 20677, 16189, 1431…
hemopoiesis	53 out of 449 genes, 11.8%	382 out of 12929 genes, 3.0%	4.21e-15	20259, 16364, 100503605, 12044, 22695, 16197, 12775, 57757, 69656, 22761, 277692, 15122, 226419, 11656, 317757, 14151, 14460, 18035, 18174, 11433, 17060, 101056408, 19373, 21929, 13653, 14313, 16189, 20677, 80752, 67596, 15129, 21349, 170812, 12183, 12142, 21950, 19374, 101488143, 110257, 16449, 272382, 14582, 15511, 22637, 16842, 11733, 15130, 15205, 22780, 20679, 16596, 12518, 19824
myeloid cell differentiation	31 out of 449 genes, 6.9%	163 out of 12929 genes, 1.3%	9.62e-12	110257, 226419, 16449, 15122, 11656, 272382, 14582, 14151, 15511, 14460, 100503605, 22695, 20259, 12183, 22761, 69656, 277692, 101488143, 20679, 16596, 80752, 15129, 21349, 170812, 19824, 18174, 18035, 11733, 11433, 15130, 101056408
porphyrin-containing compound metabolic process	13 out of 449 genes, 2.9%	26 out of 12929 genes, 0.2%	9.01e-10	18174, 20741, 233016, 11733, 15288, 101056408, 20739, 17025, 12892, 68066, 11656, 22276, 14151
leukocyte activation	46 out of 449 genes, 10.2%	405 out of 12929 genes, 3.1%	1.51e-09	12775, 57757, 53856, 69816, 16364, 12044, 58185, 16197, 317757, 75345, 20617, 17060, 27007, 13653, 21929, 19373, 246779, 22362, 54390, 67596, 16189, 17059, 20677, 21950, 12142, 20739, 19374, 12977, 22363, 333883, 12482, 16803, 20302, 19419, 12481, 243655, 12509, 22637, 114774, 24088, 16842, 72049, 12518, 16185, 15205, 22780
regulation of biological quality	111 out of 449 genes, 24.7%	1650 out of 12929 genes, 12.8%	2.33e-09	16534, 11931, 19743, 15129, 170812, 20310, 14580, 14313, 18510, 12273, 11433, 67712, 69191, 236727, 57340, 18035, 67800, 68428, 58801, 17761, 18111, 243743, 14460, 70729, 378954, 11443, 11807, 11656, 20617, 13829, 12771, 12775, 20519, 100503605, 216350, 11519, 26358, 108058, 18715, 18442, 20679, 16596, 11733, 13857, 15130, 14629, 20741, 13009, 14825, 15511, 20302, 11684, 14582, 233081, 80885, 141…
tetrapyrrole metabolic process	13 out of 449 genes, 2.9%	28 out of 12929 genes, 0.2%	3.04e-09	22276, 11656, 68066, 14151, 233016, 20741, 18174, 15288, 11733, 12892, 17025, 20739, 101056408
animal organ development	110 out of 449 genes, 24.5%	1642 out of 12929 genes, 12.7%	3.99e-09	15511, 272382, 14582, 20739, 14160, 101488143, 19374, 21950, 12305, 12977, 13654, 108058, 12518, 26358, 12799, 16596, 20679, 22780, 15205, 15130, 71911, 11733, 13857, 20741, 13009, 12408, 11459, 243743, 16175, 14460, 67800, 11656, 11807, 277692, 71602, 69656, 12775, 57757, 11519, 16364, 100503605, 16869, 15129, 170812, 14585, 17386, 80752, 18407, 56449, 15945, 14313, 18510, 12273, 11433, 18035, 7…
single-multicellular organism process	170 out of 449 genes, 37.9%	3043 out of 12929 genes, 23.5%	4.84e-09	11853, 75665, 243743, 16175, 319742, 16364, 16869, 58185, 277692, 69656, 57757, 23969, 18407, 18510, 14313, 15945, 170812, 15129, 80752, 18035, 791347, 18952, 12273, 84004, 71660, 14582, 272382, 19419, 225608, 333883, 16803, 12977, 23959, 69065, 14126, 14160, 15205, 108058, 12518, 26358, 12408, 11459, 15130, 11733, 13857, 15122, 317757, 14151, 320558, 16197, 22695, 11732, 20259, 20969, 171211, 68…
homeostasis of number of cells	22 out of 449 genes, 4.9%	101 out of 12929 genes, 0.8%	5.08e-09	80885, 14732, 225058, 101488143, 53374, 100503605, 12183, 15511, 58801, 317757, 15122, 110257, 14582, 11733, 101056408, 19373, 15130, 18174, 15129, 21349, 16596, 20679
gas transport	10 out of 449 genes, 2.2%	16 out of 12929 genes, 0.1%	2.23e-08	100503605, 216635, 15130, 101488143, 110257, 15122, 12349, 544763, 19743, 15129
system development	142 out of 449 genes, 31.6%	2441 out of 12929 genes, 18.9%	4.65e-08	14585, 17386, 18476, 56449, 14580, 11433, 236899, 14460, 18111, 67800, 11807, 11656, 232232, 71602, 12775, 12771, 11519, 100503605, 12799, 22780, 16596, 20679, 18442, 71911, 20741, 13009, 20302, 15511, 93691, 18546, 101488143, 19374, 20739, 21950, 12305, 13654, 20677, 18223, 21929, 13653, 17313, 16007, 20187, 66333, 226419, 15451, 74318, 22761, 13609, 12044, 19378, 14598, 22223, 171171, 15486, 24…
cell activation	48 out of 449 genes, 10.7%	480 out of 12929 genes, 3.7%	4.82e-08	54390, 67596, 17059, 16189, 20677, 27007, 17060, 246779, 19373, 21929, 13653, 22362, 75345, 317757, 14460, 20617, 57757, 53856, 12775, 69816, 58185, 12044, 16364, 16197, 12518, 72049, 16185, 15205, 22780, 22637, 24088, 16842, 57349, 114774, 16803, 12482, 22363, 333883, 20302, 19419, 12481, 12509, 243655, 12142, 21950, 19374, 20739, 12977
cell differentiation	106 out of 449 genes, 23.6%	1646 out of 12929 genes, 12.7%	1.26e-07	22780, 20679, 16596, 18442, 15205, 12518, 12799, 213435, 13009, 76905, 15130, 13857, 11733, 272382, 14582, 71660, 225608, 20302, 15511, 93691, 12977, 13654, 101488143, 19374, 21950, 100034684, 20863, 14580, 14313, 18510, 14585, 170812, 15129, 80752, 18035, 791347, 18952, 11433, 107993, 11656, 11443, 232232, 14460, 243743, 16175, 100038854, 16869, 16364, 100503605, 277692, 71602, 12775, 57757, 239…
anatomical structure development	163 out of 449 genes, 36.3%	2996 out of 12929 genes, 23.2%	1.7e-07	57349, 15486, 171171, 24088, 22637, 20608, 19378, 14598, 18792, 22223, 104175, 12142, 20698, 15567, 21388, 53885, 16449, 21929, 13653, 17313, 16007, 20862, 20677, 18223, 74318, 22761, 13609, 12044, 20187, 66333, 15451, 226419, 71911, 13009, 20741, 213435, 26569, 12799, 16596, 20679, 22780, 18442, 20739, 19374, 101488143, 21950, 12305, 13654, 20302, 93691, 15511, 18546, 16764, 11433, 236899, 11931…
lymphocyte activation	39 out of 449 genes, 8.7%	351 out of 12929 genes, 2.7%	1.72e-07	21950, 12142, 20739, 19374, 333883, 22363, 12482, 12481, 243655, 12509, 22637, 114774, 16842, 72049, 12518, 16185, 15205, 22780, 12775, 57757, 69816, 16364, 12044, 58185, 16197, 317757, 75345, 27007, 17060, 19373, 21929, 13653, 246779, 22362, 54390, 67596, 16189, 17059, 20677
myeloid cell homeostasis	16 out of 449 genes, 3.6%	61 out of 12929 genes, 0.5%	2.4e-07	12183, 100503605, 101488143, 80885, 14582, 110257, 15122, 15511, 18174, 101056408, 15130, 11733, 16596, 20679, 15129, 21349
developmental process	185 out of 449 genes, 41.2%	3573 out of 12929 genes, 27.6%	2.93e-07	21388, 15567, 20698, 12142, 14732, 93966, 104175, 16449, 53885, 22637, 20608, 57349, 171171, 15486, 24088, 18792, 22223, 14598, 19378, 12044, 13609, 22761, 74318, 15451, 226419, 66333, 20187, 16007, 211586, 70726, 17313, 13653, 21929, 18223, 54611, 227394, 20677, 20862, 13654, 12305, 21950, 20739, 19374, 101488143, 22348, 18546, 93691, 15511, 20302, 17873, 76905, 13009, 20741, 26569, 213435, 7191…
erythrocyte differentiation	15 out of 449 genes, 3.3%	55 out of 12929 genes, 0.4%	4.93e-07	15511, 21349, 15129, 15122, 110257, 14582, 16596, 20679, 11733, 101488143, 101056408, 15130, 100503605, 18174, 12183
erythrocyte homeostasis	15 out of 449 genes, 3.3%	56 out of 12929 genes, 0.4%	6.53e-07	15122, 110257, 14582, 20679, 16596, 15511, 21349, 15129, 100503605, 18174, 12183, 11733, 101488143, 101056408, 15130
multicellular organism development	146 out of 449 genes, 32.5%	2668 out of 12929 genes, 20.6%	1.97e-06	71660, 272382, 14582, 333883, 225608, 12977, 23959, 69065, 14160, 15205, 26358, 108058, 12518, 11459, 12408, 11733, 13857, 15130, 75665, 16175, 243743, 16364, 16869, 69656, 23969, 57757, 277692, 18510, 14313, 15945, 18407, 80752, 170812, 15129, 791347, 18035, 12273, 84004, 18952, 110257, 12509, 22363, 12183, 50501, 171567, 19824, 19699, 16842, 11668, 15122, 320558, 317757, 14151, 22695, 20259, 11…
single-organism developmental process	171 out of 449 genes, 38.1%	3318 out of 12929 genes, 25.7%	3.72e-06	18035, 791347, 18952, 84004, 12273, 100034684, 18407, 14313, 15945, 18510, 15129, 170812, 80752, 16869, 16364, 277692, 57757, 23969, 69656, 75665, 11853, 243743, 16175, 100038854, 12408, 11459, 15130, 13857, 11733, 15205, 12518, 108058, 26358, 23959, 12977, 14160, 69065, 14582, 272382, 71660, 19419, 225608, 333883, 18174, 22362, 19373, 19339, 101056408, 100503468, 17060, 15288, 12491, 14283, 1850…
cellular developmental process	118 out of 449 genes, 26.3%	2031 out of 12929 genes, 15.7%	4.99e-06	21388, 15567, 12183, 20698, 93966, 12142, 13400, 50501, 16449, 110257, 53885, 217410, 22637, 171171, 16842, 24088, 442829, 22223, 20528, 19824, 19378, 19699, 20259, 22695, 12044, 16197, 13609, 74318, 22761, 171211, 20969, 15122, 15451, 226419, 14151, 317757, 20187, 16007, 18174, 70726, 17313, 100503468, 17060, 12491, 19373, 19339, 101056408, 21929, 13653, 18223, 16189, 20677, 18507, 227394, 67596…
homeostatic process	60 out of 449 genes, 13.4%	777 out of 12929 genes, 6.0%	5.38e-06	12775, 12771, 16197, 100503605, 71775, 58801, 68428, 17761, 14151, 67800, 317757, 11656, 11807, 11443, 15122, 69191, 67712, 101056408, 19373, 11433, 12273, 22362, 18174, 236727, 21349, 19743, 20310, 15129, 20677, 12349, 330122, 101488143, 225058, 80885, 14732, 13400, 50501, 233081, 11687, 12977, 12183, 20388, 53374, 20302, 15511, 22363, 14582, 21939, 110257, 15130, 13857, 227288, 11733, 14825, 13…
positive regulation of immune system process	35 out of 449 genes, 7.8%	333 out of 12929 genes, 2.6%	7.07e-06	15945, 16189, 17395, 12349, 12478, 16534, 67596, 18035, 12273, 27007, 12491, 58185, 16364, 12044, 12775, 72049, 12518, 22637, 16842, 24088, 114774, 21939, 14582, 12509, 71660, 243655, 16803, 333883, 20302, 12977, 14732, 21950, 12143, 11537, 14126
response to external stimulus	72 out of 449 genes, 16.0%	1043 out of 12929 genes, 8.1%	1.54e-05	18442, 12799, 14825, 13009, 26569, 12408, 11459, 235527, 71911, 20302, 93691, 15511, 16803, 13654, 20388, 66102, 17025, 330122, 18407, 15945, 20310, 64292, 17386, 18035, 12475, 791347, 12273, 11433, 20617, 16634, 11853, 243743, 16175, 14460, 58801, 20519, 16364, 226251, 58185, 16869, 277692, 12771, 12775, 57757, 18792, 19699, 19378, 14598, 57444, 24088, 171283, 16842, 22271, 211389, 21939, 12295,…
regulation of multicellular organismal process	60 out of 449 genes, 13.4%	800 out of 12929 genes, 6.2%	1.6e-05	72147, 108058, 19699, 18792, 18442, 15205, 22637, 13009, 16842, 24088, 26427, 333883, 15511, 16803, 20302, 13861, 217410, 109624, 21939, 243655, 11684, 12509, 14582, 21950, 14732, 13400, 20698, 12977, 19074, 21349, 16189, 18510, 14580, 14313, 12349, 12491, 27007, 100503468, 11433, 21929, 13653, 12475, 17313, 317757, 16175, 243743, 20187, 14460, 11807, 22761, 74318, 53856, 57757, 12775, 23969, 226…
regulation of immune system process	43 out of 449 genes, 9.6%	484 out of 12929 genes, 3.7%	2.03e-05	12977, 11537, 14126, 14732, 12142, 12143, 21950, 12509, 14582, 71660, 243655, 21939, 20302, 16803, 333883, 24088, 16842, 114774, 22637, 72049, 12518, 72147, 58185, 16364, 12044, 12775, 22761, 20617, 14460, 18035, 246779, 21929, 27007, 12491, 12273, 12349, 17395, 12478, 16189, 15945, 21349, 16534, 67596
response to molecule of bacterial origin	31 out of 449 genes, 6.9%	283 out of 12929 genes, 2.2%	2.09e-05	20388, 16365, 12775, 17025, 330122, 21939, 20617, 16803, 16175, 14460, 12475, 12408, 14825, 18035, 24088, 12273, 27007, 12491, 11433, 100503468, 21929, 235527, 15945, 18792, 18442, 17395, 18407, 14598, 12799, 64292, 20310
regulation of cytokine production	32 out of 449 genes, 7.1%	301 out of 12929 genes, 2.3%	2.51e-05	26415, 58185, 16364, 22695, 57757, 53856, 12775, 22761, 11807, 16175, 317757, 12475, 21929, 11433, 100503468, 27007, 12491, 16189, 19074, 14732, 21950, 12509, 243655, 21939, 217410, 13861, 20302, 16803, 333883, 24088, 16842, 18442
response to biotic stimulus	41 out of 449 genes, 9.1%	463 out of 12929 genes, 3.6%	4.93e-05	20310, 64292, 16189, 15945, 18407, 17395, 11433, 100503468, 12491, 27007, 12273, 21929, 12475, 18035, 14460, 16175, 18770, 16634, 20617, 12775, 57757, 58185, 16364, 19882, 12799, 14598, 57444, 18442, 18792, 235527, 12408, 24088, 14825, 16803, 21939, 243655, 54698, 16365, 17025, 330122, 20388
porphyrin-containing compound biosynthetic process	8 out of 449 genes, 1.8%	17 out of 12929 genes, 0.1%	5.33e-05	18174, 15288, 12892, 17025, 22276, 11656, 68066, 14151
tetrapyrrole biosynthetic process	8 out of 449 genes, 1.8%	17 out of 12929 genes, 0.1%	5.33e-05	15288, 17025, 12892, 18174, 14151, 68066, 11656, 22276
multicellular organismal process	190 out of 449 genes, 42.3%	3947 out of 12929 genes, 30.5%	7.37e-05	21925, 18546, 11684, 20302, 93691, 15511, 12305, 11687, 387565, 20388, 13654, 20739, 19374, 101488143, 21950, 54698, 20679, 16596, 22780, 18442, 12799, 20741, 13009, 114774, 232714, 14629, 71911, 11807, 107993, 56619, 11656, 20617, 15235, 232232, 17385, 11443, 18111, 14460, 67800, 11519, 216350, 100503605, 71602, 12771, 12775, 56449, 14580, 18476, 11931, 14585, 17386, 57340, 12475, 236899, 16764,…
response to bacterium	32 out of 449 genes, 7.1%	325 out of 12929 genes, 2.5%	0.00015	15945, 17395, 18407, 20310, 64292, 12475, 18035, 27007, 12273, 12491, 11433, 100503468, 21929, 20617, 16175, 14460, 12775, 57757, 18792, 18442, 14598, 12799, 12408, 14825, 24088, 235527, 21939, 16803, 20388, 16365, 330122, 17025
positive regulation of biological process	89 out of 449 genes, 19.8%	1482 out of 12929 genes, 11.5%	0.00017	21388, 20698, 14732, 12143, 11537, 21939, 12509, 217410, 22637, 16842, 24088, 21664, 76954, 19699, 72049, 72147, 18426, 12044, 26415, 13609, 22761, 15451, 14128, 317757, 16007, 100503468, 27007, 12491, 21929, 13653, 17059, 18223, 54611, 16189, 20677, 12349, 17395, 12478, 67596, 21349, 19074, 20411, 11687, 12977, 80885, 381126, 21950, 54698, 14126, 11684, 14582, 243655, 71660, 16803, 15511, 333883…
response to oxygen-containing compound	49 out of 449 genes, 10.9%	642 out of 12929 genes, 5.0%	0.00023	20528, 18792, 18442, 19699, 19378, 26358, 24088, 12834, 235527, 11668, 71911, 16449, 110257, 21939, 20302, 16803, 20698, 15567, 20411, 13654, 20388, 17025, 330122, 14732, 18407, 17395, 14283, 16189, 54611, 20310, 18035, 12475, 13653, 21929, 27007, 12491, 12833, 11433, 100503468, 20617, 11807, 18770, 15122, 16175, 18111, 14460, 67800, 20969, 12775
response to external biotic stimulus	38 out of 449 genes, 8.5%	445 out of 12929 genes, 3.4%	0.0004	24088, 14825, 12408, 235527, 18442, 18792, 12799, 14598, 57444, 20388, 17025, 330122, 16365, 21939, 16803, 18035, 12475, 21929, 11433, 100503468, 12273, 27007, 12491, 17395, 18407, 16189, 15945, 20310, 64292, 19882, 58185, 16364, 12775, 57757, 16634, 20617, 14460, 16175
response to other organism	38 out of 449 genes, 8.5%	445 out of 12929 genes, 3.4%	0.0004	57444, 14598, 12799, 18792, 18442, 235527, 14825, 24088, 12408, 16803, 21939, 330122, 17025, 16365, 20388, 64292, 20310, 18407, 17395, 16189, 15945, 21929, 12491, 27007, 12273, 11433, 100503468, 18035, 12475, 16175, 14460, 20617, 16634, 57757, 12775, 19882, 16364, 58185
cytokine production	22 out of 449 genes, 4.9%	181 out of 12929 genes, 1.4%	0.00045	16364, 387565, 20698, 12775, 14732, 54698, 22761, 14126, 56619, 11807, 317757, 16175, 12475, 24088, 114774, 11433, 100503468, 12491, 246779, 21929, 16189, 72049
regulation of immune response	26 out of 449 genes, 5.8%	244 out of 12929 genes, 1.9%	0.00054	12518, 16534, 67596, 12478, 16189, 246779, 21929, 27007, 12491, 12273, 24088, 18035, 114774, 22637, 16803, 333883, 12509, 243655, 21939, 11537, 14126, 12775, 12143, 58185, 12044, 16364
positive regulation of developmental process	22 out of 449 genes, 4.9%	186 out of 12929 genes, 1.4%	0.00073	20302, 21939, 11684, 14582, 23969, 16869, 12977, 19699, 72147, 15205, 54611, 18223, 16189, 18510, 12349, 20679, 12491, 13653, 16007, 22637, 16842, 24088
positive regulation of multicellular organismal process	29 out of 449 genes, 6.5%	299 out of 12929 genes, 2.3%	0.00084	12349, 15205, 18442, 16189, 19074, 16842, 24088, 22637, 12475, 13653, 100503468, 12491, 27007, 14582, 11807, 243655, 21939, 13861, 16175, 20302, 16803, 26415, 12977, 58185, 16364, 23969, 53856, 12775, 21950
leukocyte differentiation	26 out of 449 genes, 5.8%	257 out of 12929 genes, 2.0%	0.00147	272382, 317757, 14460, 12044, 16364, 16197, 12775, 12142, 57757, 69656, 21950, 19374, 16189, 22780, 20677, 80752, 67596, 12518, 21349, 22637, 16842, 11433, 17060, 13653, 21929, 19373
positive regulation of cytokine production	21 out of 449 genes, 4.7%	179 out of 12929 genes, 1.4%	0.00152	21939, 243655, 11807, 16803, 16175, 20302, 13861, 58185, 16364, 26415, 53856, 12775, 21950, 18442, 16189, 19074, 12475, 24088, 100503468, 27007, 12491
positive regulation of immune response	23 out of 449 genes, 5.1%	210 out of 12929 genes, 1.6%	0.00158	24088, 18035, 114774, 22637, 12491, 27007, 12273, 12478, 16189, 12518, 16534, 67596, 58185, 12044, 16364, 11537, 14126, 12775, 12143, 12509, 243655, 21939, 333883
immune response	26 out of 449 genes, 5.8%	258 out of 12929 genes, 2.0%	0.00158	19419, 11807, 243655, 12509, 317757, 333883, 16803, 14128, 12268, 20302, 20440, 16364, 54698, 57757, 12775, 11537, 16189, 18407, 18507, 72049, 16842, 24088, 12491, 17060, 21929, 19373
response to organic substance	96 out of 449 genes, 21.4%	1725 out of 12929 genes, 13.3%	0.00172	66102, 69065, 17025, 330122, 381126, 20411, 20388, 13654, 20302, 26427, 16803, 15511, 235527, 12834, 71911, 13857, 14825, 213435, 26357, 11459, 12408, 108058, 16185, 26358, 12799, 20679, 22276, 15205, 18442, 12771, 12775, 16869, 16175, 18111, 14460, 54199, 67800, 17761, 58801, 11807, 20617, 11853, 16764, 12273, 11433, 545384, 18035, 12475, 64292, 20310, 17386, 80752, 18407, 56449, 15945, 18510, 1…
B cell activation	11 out of 449 genes, 2.4%	52 out of 12929 genes, 0.4%	0.0019	16197, 16842, 22362, 19374, 69816, 19373, 21929, 12142, 22780, 12518, 22363
defense response	47 out of 449 genes, 10.5%	669 out of 12929 genes, 5.2%	0.00451	18407, 16189, 15945, 19074, 20310, 64292, 12475, 246779, 21929, 100503468, 11433, 27007, 17060, 12491, 12273, 16175, 317757, 54199, 19882, 80859, 22695, 20969, 12775, 57757, 12771, 57444, 14598, 213435, 24088, 14825, 243655, 21939, 19419, 11801, 14133, 20302, 13861, 16803, 11687, 23959, 20698, 12977, 330122, 11537, 14126, 50501, 54698
response to cytokine	28 out of 449 genes, 6.2%	320 out of 12929 genes, 2.5%	0.00993	20302, 54199, 20617, 66102, 330122, 17025, 12771, 12775, 16197, 20388, 108058, 20310, 16185, 57444, 14598, 17395, 56449, 18442, 13653, 16764, 15288, 227288, 13857, 545384, 18174, 213435, 16842, 12475
activation of immune response	19 out of 449 genes, 4.2%	172 out of 12929 genes, 1.3%	0.01208	12491, 27007, 12273, 22637, 114774, 24088, 18035, 67596, 16534, 12518, 12478, 12143, 12775, 11537, 16364, 12044, 333883, 243655, 12509
response to lipid	39 out of 449 genes, 8.7%	532 out of 12929 genes, 4.1%	0.01228	20969, 11807, 11853, 14460, 67800, 17761, 12475, 21929, 27007, 12491, 15288, 11433, 12349, 18407, 17395, 14283, 64292, 20310, 17386, 20698, 15567, 20388, 17025, 330122, 21939, 20302, 16803, 14825, 24088, 15486, 26357, 12408, 20608, 235527, 71911, 18792, 18442, 19699, 19378
immune response-activating cell surface receptor signaling pathway	13 out of 449 genes, 2.9%	90 out of 12929 genes, 0.7%	0.01874	243655, 12478, 16534, 67596, 12518, 12044, 22637, 24088, 114774, 12775, 12273, 27007, 12143
negative regulation of multicellular organismal process	22 out of 449 genes, 4.9%	227 out of 12929 genes, 1.8%	0.01999	22761, 57757, 317757, 333883, 16803, 13861, 20302, 20187, 14460, 217410, 12509, 11433, 21929, 24088, 16842, 19074, 72147, 18792, 16189, 18510, 14313, 15205
lymphocyte differentiation	20 out of 449 genes, 4.5%	195 out of 12929 genes, 1.5%	0.02144	12518, 67596, 20677, 22780, 16189, 21929, 19373, 13653, 17060, 16842, 22637, 317757, 19374, 12775, 57757, 12142, 21950, 16197, 16364, 12044
T cell activation	20 out of 449 genes, 4.5%	196 out of 12929 genes, 1.5%	0.02313	19373, 246779, 114774, 16842, 22637, 72049, 54390, 67596, 16189, 15205, 20739, 19374, 21950, 12775, 16197, 16364, 58185, 333883, 317757, 12509
T cell aggregation	20 out of 449 genes, 4.5%	196 out of 12929 genes, 1.5%	0.02313	58185, 16364, 16197, 12775, 21950, 19374, 20739, 12509, 333883, 317757, 22637, 16842, 114774, 246779, 19373, 15205, 16189, 54390, 67596, 72049
lymphocyte aggregation	20 out of 449 genes, 4.5%	196 out of 12929 genes, 1.5%	0.02313	12509, 333883, 317757, 16197, 16364, 58185, 20739, 19374, 21950, 12775, 16189, 15205, 72049, 67596, 54390, 114774, 16842, 22637, 19373, 246779
response to metal ion	24 out of 449 genes, 5.3%	264 out of 12929 genes, 2.0%	0.02408	11459, 12475, 26357, 15486, 18174, 100503468, 11433, 71911, 15288, 16189, 12349, 17395, 19699, 64292, 23959, 20698, 14732, 12892, 20969, 17025, 18770, 20617, 11656, 16175
response to lipoteichoic acid	4 out of 449 genes, 0.9%	6 out of 12929 genes, 0.0%	0.02959	12475, 24088, 12491, 16803
leukocyte aggregation	20 out of 449 genes, 4.5%	201 out of 12929 genes, 1.6%	0.03347	19374, 20739, 12775, 21950, 16197, 58185, 16364, 333883, 317757, 12509, 246779, 19373, 16842, 114774, 22637, 72049, 67596, 54390, 15205, 16189
response to chemical	114 out of 449 genes, 25.4%	2294 out of 12929 genes, 17.7%	0.03348	12295, 21939, 110257, 16449, 14732, 50501, 16365, 15567, 20698, 14598, 57444, 19699, 19378, 13107, 18792, 20528, 227288, 11668, 20608, 171283, 15486, 24088, 16842, 20187, 15122, 15451, 18770, 20969, 12892, 15528, 21334, 16197, 13609, 83557, 54611, 16189, 14283, 17395, 12349, 100503468, 12833, 27007, 12491, 15288, 13653, 21929, 16007, 18174, 15511, 16803, 26427, 93691, 20302, 381126, 330122, 17025…
immune response-regulating cell surface receptor signaling pathway	13 out of 449 genes, 2.9%	98 out of 12929 genes, 0.8%	0.04764	12044, 22637, 24088, 114774, 12775, 12273, 27007, 12143, 243655, 12478, 67596, 16534, 12518

## Sheet: Sheet1
The unique GO terms in the treatment group
only in Martynoside	only in Rg2	only in R2
response to radiation	B cell activation	leukocyte cell-cell adhesion
response to ionizing radiation	response to metal ion	positive regulation of cellular process
nucleosome organization	response to lipoteichoic acid	cell adhesion
protein-DNA complex subunit organization		biological adhesion
		positive regulation of response to stimulus
		regulation of cell activation
		T cell differentiation
		immune response-regulating signaling pathway
		immune response-activating signal transduction
		regulation of leukocyte activation
		mononuclear cell proliferation
		cell death
		negative regulation of biological process
		single organismal cell-cell adhesion
		single organism cell adhesion
		lymphocyte proliferation
		cell-cell adhesion
		apoptotic process
		leukocyte proliferation
		regulation of lymphocyte activation
		regulation of localization
		immune effector process
		positive regulation of metabolic process
		regulation of cell killing
		programmed cell death
		intracellular signal transduction
		regulation of homeostatic process
		regulation of lymphocyte proliferation
		cytokine biosynthetic process
		production of molecular mediator of immune response
		response to lipopolysaccharide
		interleukin-2 production
		positive regulation of cellular metabolic process
		positive regulation of macromolecule metabolic process
		regulation of leukocyte mediated cytotoxicity
		regulation of metabolic process
		cytokine metabolic process
		regulation of developmental process
		leukocyte homeostasis
		regulation of protein metabolic process
		negative regulation of cytokine production
		positive regulation of cell killing
		innate immune response activating cell surface receptor signaling pathway
		positive regulation of lymphocyte activation
		regulation of plasma lipoprotein particle levels
		regulation of multicellular organismal development
		response to organonitrogen compound
		response to abiotic stimulus
		T cell proliferation
