# Supplementary material for: Transcriptome Profiling Analysis Reveals the Potential Mechanisms of Three Bioactive Ingredients of Fufang E’jiao Jiang During Chemotherapy-Induced Myelosuppression in Mice
Source: Front Pharmacol. 2018 Jun 13;9:616. doi: 10.3389/fphar.2018.00616 (PMC6008481; doi:10.3389/fphar.2018.00616)
Supplement: TABLE S7 — KEGG analysis of model group. [file Table_7.xlsx]

## Sheet: Control vs Model
	KEGG analysis of model group
#	Pathway	DEGs genes with pathway annotation (1649)	All genes with pathway annotation (18718)	Pvalue	Qvalue	Pathway ID	Level 1	Level 2	Differentially expressed genes
1	Hematopoietic cell lineage	38 (2.3%)	118 (0.63%)	6.14115e-13	1.92218e-10	ko04640	Organismal Systems	Immune system	14729, 100503468, 16399, 98752, 12509, 12986, 16178, 12491, 12902, 233274, 12527, 12526, 14723, 13857, 14961, 12489, 12480, 16176, 333883, 15002, 14934, 14128, 21673, 12494, 16175, 12483, 16409, 50765, 12478, 12481, 16197, 14724, 12982, 15001, 12482, 21926, 12475, 16184
2	Malaria	23 (1.39%)	68 (0.36%)	7.60664e-09	1.19044e-06	ko05144	Human Diseases	Infectious diseases: Parasitic	13349, 12491, 17059, 81897, 21939, 16176, 101488143, 14934, 16153, 15129, 20660, 16159, 20344, 110257, 15122, 15130, 71683, 16415, 15235, 16414, 20969, 21926, 24088
3	Leishmaniasis	24 (1.46%)	90 (0.48%)	5.86429e-07	6.11841e-05	ko05140	Human Diseases	Infectious diseases: Parasitic	100503468, 98752, 12266, 241525, 246256, 18035, 17969, 14961, 16176, 15002, 16153, 17972, 19094, 16175, 16159, 19225, 26415, 16409, 16415, 16414, 15001, 21926, 66569, 24088
4	Osteoclast differentiation	38 (2.3%)	194 (1.04%)	2.16989e-06	0.000169794	ko04380	Organismal Systems	Development	751864, 100503468, 98752, 12702, 18724, 666704, 320832, 100038947, 18733, 14284, 241525, 246256, 18035, 18722, 74769, 13058, 16818, 17969, 18730, 16478, 19057, 16176, 11433, 18727, 17972, 19094, 16175, 14727, 26415, 14728, 100038909, 20375, 18725, 668101, 17060, 21926, 66569, 14283
5	African trypanosomiasis	13 (0.79%)	39 (0.21%)	1.67684e-05	0.0010497	ko05143	Human Diseases	Infectious diseases: Parasitic	56441, 81897, 50492, 18752, 16176, 101488143, 16153, 15129, 16159, 110257, 15122, 15130, 21926
6	Glutathione metabolism	18 (1.09%)	78 (0.42%)	0.000117416	0.00612522	ko00480	Metabolism	Metabolism of other amino acids	66447, 14381, 211666, 14860, 14778, 69590, 11690, 110208, 225884, 14782, 382985, 14872, 14871, 14598, 18263, 14629, 14866, 56615
7	Platinum drug resistance	22 (1.33%)	109 (0.58%)	0.000181484	0.00811493	ko01524	Human Diseases	Drug resistance: Antineoplastic	66447, 211666, 14860, 12575, 241525, 17685, 74769, 11979, 11690, 17688, 26408, 58801, 12048, 225884, 80905, 14872, 14871, 14866, 56615, 12189, 230793, 66569
8	Staphylococcus aureus infection	17 (1.03%)	79 (0.42%)	0.000435716	0.0170474	ko05150	Human Diseases	Infectious diseases: Bacterial	98752, 12268, 12266, 77889, 246256, 14289, 19152, 11537, 14961, 15002, 16153, 20344, 16409, 16415, 232371, 16414, 15001
9	Leukocyte transendothelial migration	32 (1.94%)	198 (1.06%)	0.000574455	0.0199783	ko04670	Organismal Systems	Immune system	17907, 11877, 74734, 54366, 22323, 69524, 67824, 74769, 13058, 17969, 16456, 18752, 209630, 17395, 22325, 17972, 70873, 19094, 57255, 72536, 107321, 171486, 26415, 60363, 16409, 16415, 268480, 57257, 16414, 232906, 109711, 22330
10	Legionellosis	16 (0.97%)	77 (0.41%)	0.000949959	0.0297337	ko05134	Human Diseases	Infectious diseases: Bacterial	20310, 12266, 15511, 18035, 15512, 330122, 16176, 193740, 16159, 14825, 16409, 16415, 16414, 21926, 24088, 12475
11	Asthma	11 (0.67%)	45 (0.24%)	0.0014658	0.0417088	ko05310	Human Diseases	Immune diseases	93719, 21939, 14961, 15002, 16153, 13587, 53873, 15001, 170813, 21926, 13586
					以上q<0.05
12	TNF signaling pathway	26 (1.58%)	162 (0.87%)	0.00198941	0.0505839	ko04668	Environmental Information Processing	Signal transduction	12702, 20310, 666704, 78317, 241525, 67441, 18035, 631323, 26427, 74769, 15945, 330122, 17395, 12608, 16176, 22033, 19094, 26408, 100039796, 14825, 19225, 26415, 16878, 21926, 66569, 69601
13	Metabolism of xenobiotics by cytochrome P450	18 (1.09%)	98 (0.52%)	0.00210093	0.0505839	ko00980	Metabolism	Xenobiotics biodegradation and metabolism	66447, 12408, 73458, 394435, 211666, 67689, 14860, 110198, 13107, 11690, 13849, 225884, 13106, 14872, 14871, 15483, 14866, 56615
14	B cell receptor signaling pathway	18 (1.09%)	100 (0.53%)	0.00264733	0.0591868	ko04662	Organismal Systems	Immune system	12518, 83436, 12902, 12517, 241525, 18035, 74769, 19057, 242248, 22325, 105844, 12483, 12478, 57257, 108723, 17060, 66569, 15985
15	Toxoplasmosis	25 (1.52%)	159 (0.85%)	0.00318221	0.0663441	ko05145	Human Diseases	Infectious diseases: Parasitic	15511, 241525, 67441, 11990, 18035, 21939, 230316, 15512, 226519, 14961, 15002, 16153, 193740, 11689, 19094, 16159, 54396, 12048, 26415, 16835, 12265, 15001, 21926, 66569, 24088
16	Tuberculosis	41 (2.49%)	301 (1.61%)	0.00339139	0.0663441	ko05152	Human Diseases	Infectious diseases: Bacterial	16149, 100503468, 21899, 98752, 16803, 12266, 332579, 100201, 18054, 81897, 241525, 246256, 70481, 12795, 108058, 14961, 19057, 12608, 16176, 15002, 56619, 16153, 12796, 209966, 19094, 16175, 16159, 26415, 16784, 16409, 16415, 20779, 12265, 16414, 20698, 15001, 56644, 21926, 66569, 24088, 12475
17	Dorso-ventral axis formation	12 (0.73%)	58 (0.31%)	0.00410906	0.0712416	ko04320	Organismal Systems	Development	241525, 100034251, 231207, 54418, 208777, 23872, 208922, 18129, 73124, 74100, 68166, 66569
18	Prion diseases	14 (0.85%)	73 (0.39%)	0.00420223	0.0712416	ko05020	Human Diseases	Neurodegenerative diseases	100503468, 70568, 74365, 241525, 100034251, 226519, 16176, 208777, 16175, 18129, 13653, 73124, 17967, 66569
19	IL-17 signaling pathway	21 (1.27%)	129 (0.69%)	0.00432457	0.0712416	ko04657	Organismal Systems	Immune system	20310, 241525, 18035, 56489, 16478, 15945, 330122, 17395, 12608, 16176, 22033, 225724, 17386, 19094, 14825, 19225, 26415, 22032, 21926, 66569, 14283
20	Primary immunodeficiency	14 (0.85%)	76 (0.41%)	0.00609922	0.0954529	ko05340	Human Diseases	Immune diseases	12518, 22637, 12526, 19373, 21939, 72049, 16818, 52076, 19374, 22256, 12478, 16197, 12265, 17060
21	T cell receptor signaling pathway	22 (1.33%)	143 (0.76%)	0.00703514	0.104857	ko04660	Organismal Systems	Immune system	666704, 22637, 241525, 18035, 12526, 74769, 16818, 19419, 18479, 435684, 19057, 16153, 22325, 19094, 105844, 208650, 26415, 17444, 57257, 108723, 21926, 66569
22	Glycerolipid metabolism	14 (0.85%)	79 (0.42%)	0.00862697	0.122738	ko00561	Metabolism	Lipid metabolism	110197, 16891, 13350, 381236, 380921, 11669, 14732, 67216, 626009, 67800, 233549, 67512, 28169, 19012
23	Th1 and Th2 cell differentiation	19 (1.15%)	121 (0.65%)	0.0094563	0.128688	ko04658	Organismal Systems	Immune system	22637, 241525, 18035, 16818, 100034251, 270118, 14961, 19057, 15002, 208777, 19094, 16159, 26415, 18129, 16449, 73124, 15001, 66569, 16184
24	Complement and coagulation cascades	23 (1.39%)	157 (0.84%)	0.010649	0.133967	ko04610	Organismal Systems	Immune system	12509, 100503816, 14058, 12268, 12266, 12902, 77889, 14064, 19152, 11537, 18788, 18793, 333883, 14067, 12759, 19128, 16409, 14066, 22371, 16415, 232371, 16414, 65116
25	Pertussis	20 (1.21%)	131 (0.7%)	0.0107002	0.133967	ko05133	Human Diseases	Infectious diseases: Bacterial	100503468, 12268, 216799, 12266, 241525, 268857, 70481, 16176, 16153, 19094, 16175, 16159, 26415, 16409, 16415, 232371, 16414, 21926, 66569, 12475
26	Type II diabetes mellitus	13 (0.79%)	74 (0.4%)	0.0119612	0.138228	ko04930	Human Diseases	Endocrine and metabolic diseases	12702, 18746, 12290, 241525, 74769, 20528, 11450, 18754, 212032, 12291, 18770, 21926, 66569
27	NF-kappa B signaling pathway	19 (1.15%)	124 (0.66%)	0.0121765	0.138228	ko04064	Environmental Information Processing	Signal transduction	16803, 22637, 18035, 21939, 72049, 16818, 16176, 12047, 22033, 57913, 105844, 12048, 19225, 24099, 12045, 108723, 17060, 21926, 12475
28	Amoebiasis	24 (1.46%)	168 (0.9%)	0.0124242	0.138228	ko05146	Human Diseases	Infectious diseases: Parasitic	14680, 16178, 12826, 11990, 74769, 230316, 14672, 18752, 226519, 16176, 16153, 241197, 66222, 16159, 13035, 16409, 16415, 74183, 16414, 109711, 21926, 24088, 12475, 22330
29	Drug metabolism - cytochrome P450	14 (0.85%)	83 (0.44%)	0.0132074	0.138228	ko00982	Metabolism	Xenobiotics biodegradation and metabolism	66447, 73458, 394435, 14263, 211666, 67689, 14860, 11690, 225884, 13106, 14872, 14871, 14866, 56615
30	Fluid shear stress and atherosclerosis	32 (1.94%)	242 (1.29%)	0.0134079	0.138228	ko05418	Human Diseases	Cardiovascular diseases+I32	100503468, 16399, 66447, 12166, 16178, 666704, 211666, 13025, 14733, 14860, 70481, 74769, 13058, 17969, 17395, 16176, 11690, 19094, 26408, 16175, 12159, 225884, 26415, 20971, 14872, 14871, 20779, 14866, 56615, 20969, 22339, 21926
31	Salmonella infection	18 (1.09%)	117 (0.63%)	0.0138607	0.138228	ko05132	Human Diseases	Infectious diseases: Bacterial	100503468, 20310, 16803, 241525, 330122, 16176, 192176, 19094, 16175, 14825, 26415, 232943, 20302, 18645, 74192, 217935, 66569, 12475
32	Fat digestion and absorption	10 (0.61%)	52 (0.28%)	0.014132	0.138228	ko04975	Organismal Systems	Digestive system	12491, 13350, 381236, 70458, 11303, 67800, 233549, 67512, 66350, 19012
33	Glycolysis / Gluconeogenesis	15 (0.91%)	93 (0.5%)	0.015646	0.1484	ko00010	Metabolism	Carbohydrate metabolism	73458, 18746, 72141, 67689, 12183, 18648, 11669, 382450, 378954, 18642, 109344, 17330, 212032, 18770, 68738
34	Sphingolipid metabolism	12 (0.73%)	69 (0.37%)	0.0166078	0.149604	ko00600	Metabolism	Lipid metabolism	56386, 67815, 67260, 241447, 14420, 72315, 230379, 223753, 74442, 70059, 20698, 19012
35	Fc gamma R-mediated phagocytosis	19 (1.15%)	128 (0.68%)	0.0167288	0.149604	ko04666	Organismal Systems	Immune system	98752, 22323, 18805, 241525, 74769, 17969, 18752, 18479, 22325, 271005, 18754, 57257, 74192, 69513, 20698, 30948, 227753, 19012, 66569
36	Transcriptional misregulation in cancer	35 (2.12%)	276 (1.47%)	0.0183006	0.159114	ko05202	Human Diseases	Cancers: Overview	98752, 12775, 80859, 16178, 18510, 212980, 56458, 21423, 16001, 18507, 18514, 16011, 12580, 12575, 21939, 18124, 14048, 17395, 100689, 12608, 12047, 18854, 12398, 319150, 12048, 73139, 15902, 16409, 140703, 326619, 19126, 109594, 20375, 12045, 12475
37	Porphyrin and chlorophyll metabolism	9 (0.55%)	47 (0.25%)	0.0199278	0.167265	ko00860	Metabolism	Metabolism of cofactors and vitamins	22276, 394435, 15288, 12892, 17025, 233016, 14151, 11656, 72748
38	Cytokine-cytokine receptor interaction	40 (2.43%)	326 (1.74%)	0.020307	0.167265	ko04060	Environmental Information Processing	Signaling molecules and interaction	12983, 100503468, 12166, 56708, 12986, 12775, 16178, 21950, 50498, 53603, 12771, 227288, 213208, 21939, 72049, 13857, 15945, 16176, 12769, 16153, 57349, 16164, 16175, 16159, 18413, 66102, 56744, 16878, 20302, 15235, 16197, 29820, 12458, 12982, 24099, 22339, 12145, 21926, 16174, 16184
39	Base excision repair	10 (0.61%)	56 (0.3%)	0.0231328	0.184505	ko03410	Genetic Information Processing	Replication and repair	17193, 78252, 72774, 71726, 11545, 18974, 268395, 22256, 244853, 76457
40	Chemical carcinogenesis	18 (1.09%)	124 (0.66%)	0.0239552	0.184505	ko05204	Human Diseases	Cancers: Overview	66447, 17961, 12408, 73458, 394435, 211666, 67689, 14860, 11690, 19225, 13849, 225884, 13106, 14872, 14871, 15483, 14866, 56615
41	Chagas disease (American trypanosomiasis)	19 (1.15%)	133 (0.71%)	0.0241684	0.184505	ko05142	Human Diseases	Infectious diseases: Parasitic	21899, 14680, 12266, 81897, 241525, 18035, 74769, 14672, 16176, 104271, 16153, 19094, 16159, 26415, 20302, 67017, 21926, 66569, 24088
42	Intestinal immune network for IgA production	9 (0.55%)	49 (0.26%)	0.0256708	0.191308	ko04672	Organismal Systems	Immune system	69169, 21939, 72049, 14961, 12769, 15002, 16153, 24099, 15001
43	Histidine metabolism	7 (0.42%)	34 (0.18%)	0.0264172	0.192293	ko00340	Metabolism	Amino acid metabolism	73458, 13195, 67689, 15109, 11669, 72536, 15186

## Sheet: Model vs Martynoside
	KEGG analysis of martynoside group
#	Pathway	DEGs genes with pathway annotation (141)	All genes with pathway annotation (18718)	Pvalue	Qvalue	Pathway ID	Level 1	Level 2	Differentially expressed genes
1	TNF signaling pathway	14 (9.93%)	162 (0.87%)	2.10079e-11	3.76042e-09	ko04668	Environmental Information Processing	Signal transduction	12702, 20310, 18035, 26427, 12977, 15945, 330122, 12608, 14825, 19225, 16878, 21929, 245240, 21926
2	Cytokine-cytokine receptor interaction	15 (10.64%)	326 (1.74%)	2.52719e-08	2.26184e-06	ko04060	Environmental Information Processing	Signaling molecules and interaction	100503468, 16178, 21950, 213208, 16195, 12977, 15945, 20303, 16153, 16175, 56221, 66102, 16878, 20302, 21926
3	IL-17 signaling pathway	10 (7.09%)	129 (0.69%)	4.89417e-08	2.92019e-06	ko04657	Organismal Systems	Immune system	20310, 18035, 15945, 330122, 12608, 14825, 19225, 21929, 21926, 14283
4	Legionellosis	8 (5.67%)	77 (0.41%)	1.15311e-07	5.16018e-06	ko05134	Human Diseases	Infectious diseases: Bacterial	20310, 15511, 18035, 330122, 193740, 14825, 21926, 12475
5	Salmonella infection	8 (5.67%)	117 (0.63%)	2.9024e-06	0.000103906	ko05132	Human Diseases	Infectious diseases: Bacterial	100503468, 20310, 330122, 20303, 16175, 14825, 20302, 12475
6	Systemic lupus erythematosus	9 (6.38%)	168 (0.9%)	5.18158e-06	0.000154584	ko05322	Human Diseases	Immune diseases	319159, 319164, 360198, 319177, 16153, 319150, 621893, 326619, 21926
7	Hematopoietic cell lineage	7 (4.96%)	118 (0.63%)	3.1148e-05	0.000796499	ko04640	Organismal Systems	Immune system	14729, 100503468, 16178, 12977, 16175, 21926, 12475
8	MAPK signaling pathway	11 (7.8%)	327 (1.75%)	3.82094e-05	0.000836744	ko04010	Environmental Information Processing	Signal transduction	19252, 100503468, 16178, 17873, 15511, 15507, 193740, 16175, 319520, 21926, 12475
9	NF-kappa B signaling pathway	7 (4.96%)	124 (0.66%)	4.28371e-05	0.000836744	ko04064	Environmental Information Processing	Signal transduction	18035, 20303, 19225, 21929, 12045, 21926, 12475
10	Transcriptional misregulation in cancer	10 (7.09%)	276 (1.47%)	4.67455e-05	0.000836744	ko05202	Human Diseases	Cancers: Overview	319159, 80859, 16178, 360198, 18124, 12608, 319150, 326619, 12045, 12475
11	Leishmaniasis	6 (4.26%)	90 (0.48%)	6.08196e-05	0.0009897	ko05140	Human Diseases	Infectious diseases: Parasitic	100503468, 18035, 16153, 16175, 19225, 21926
12	Chemokine signaling pathway	9 (6.38%)	250 (1.34%)	0.000118521	0.00168195	ko04062	Organismal Systems	Immune system	20310, 18035, 15945, 330122, 20303, 56221, 14825, 66102, 20302
13	Alcoholism	9 (6.38%)	251 (1.34%)	0.000122153	0.00168195	ko05034	Human Diseases	Substance dependence	109731, 319159, 319164, 360198, 319177, 26427, 319150, 621893, 326619
14	Osteoclast differentiation	7 (4.96%)	194 (1.04%)	0.000676926	0.00865498	ko04380	Organismal Systems	Development	100503468, 12702, 18035, 12977, 16175, 21926, 14283
15	Measles	7 (4.96%)	200 (1.07%)	0.000809853	0.00966425	ko05162	Human Diseases	Infectious diseases: Viral	100503468, 20400, 15511, 18035, 193740, 16175, 21929
16	Toll-like receptor signaling pathway	6 (4.26%)	154 (0.82%)	0.00110729	0.0123878	ko04620	Organismal Systems	Immune system	18035, 15945, 20303, 20302, 21926, 12475
17	Rheumatoid arthritis	5 (3.55%)	110 (0.59%)	0.00146762	0.0154532	ko05323	Human Diseases	Immune diseases	100503468, 12977, 16175, 20302, 21926
18	Inflammatory bowel disease (IBD)	4 (2.84%)	70 (0.37%)	0.00192506	0.0191437	ko05321	Human Diseases	Immune diseases	100503468, 16153, 16175, 21926
19	Influenza A	8 (5.67%)	306 (1.63%)	0.0022567	0.0212605	ko05164	Human Diseases	Infectious diseases: Viral	100503468, 12702, 15511, 18035, 15945, 193740, 16175, 21926
20	Graft-versus-host disease	4 (2.84%)	80 (0.43%)	0.00313395	0.0256119	ko05332	Human Diseases	Immune diseases	100503468, 110557, 16175, 21926
21	African trypanosomiasis	3 (2.13%)	39 (0.21%)	0.00313585	0.0256119	ko05143	Human Diseases	Infectious diseases: Parasitic	100503605, 16153, 21926
22	Pertussis	5 (3.55%)	131 (0.7%)	0.00314783	0.0256119	ko05133	Human Diseases	Infectious diseases: Bacterial	100503468, 16153, 16175, 21926, 12475
23	Epstein-Barr virus infection	8 (5.67%)	331 (1.77%)	0.00364415	0.0275608	ko05169	Human Diseases	Infectious diseases: Viral	15511, 18035, 15507, 16153, 76961, 193740, 110557, 21929
24	AGE-RAGE signaling pathway in diabetic complications	5 (3.55%)	136 (0.73%)	0.0036953	0.0275608	ko04933	Human Diseases	Endocrine and metabolic diseases	100503468, 16175, 18712, 14066, 21926
25	Viral carcinogenesis	8 (5.67%)	338 (1.81%)	0.00413163	0.0295825	ko05203	Human Diseases	Cancers: Overview	319159, 319164, 18035, 16195, 319177, 26427, 110557, 326619
26	Pathogenic Escherichia coli infection	4 (2.84%)	92 (0.49%)	0.00516632	0.0342694	ko05130	Human Diseases	Infectious diseases: Bacterial	435684, 545486, 72536, 12475
27	HTLV-I infection	8 (5.67%)	351 (1.88%)	0.00516912	0.0342694	ko05166	Human Diseases	Infectious diseases: Viral	434215, 16178, 18035, 14367, 22695, 110557, 21926, 14283
28	Type I diabetes mellitus	4 (2.84%)	97 (0.52%)	0.00622457	0.0397928	ko04940	Human Diseases	Endocrine and metabolic diseases	100503468, 110557, 16175, 21926
29	Toxoplasmosis	5 (3.55%)	159 (0.85%)	0.00711619	0.0439241	ko05145	Human Diseases	Infectious diseases: Parasitic	15511, 18035, 16153, 193740, 21926
30	C5-Branched dibasic acid metabolism	1 (0.71%)	1 (0.01%)	0.00753286	0.044946	ko00660	Metabolism	Carbohydrate metabolism	16365
					以上q<0.05
31	Amoebiasis	5 (3.55%)	168 (0.9%)	0.0089149	0.0514764	ko05146	Human Diseases	Infectious diseases: Parasitic	16178, 15507, 16153, 21926, 12475
32	Jak-STAT signaling pathway	6 (4.26%)	241 (1.29%)	0.00993115	0.0555524	ko04630	Environmental Information Processing	Signal transduction	12702, 213208, 16195, 16153, 16878, 18712
33	Malaria	3 (2.13%)	68 (0.36%)	0.014682	0.0796386	ko05144	Human Diseases	Infectious diseases: Parasitic	100503605, 16153, 21926
34	Prion diseases	3 (2.13%)	73 (0.39%)	0.0177341	0.093124	ko05020	Human Diseases	Neurodegenerative diseases	100503468, 100034251, 16175
35	Chagas disease (American trypanosomiasis)	4 (2.84%)	133 (0.71%)	0.0182086	0.093124	ko05142	Human Diseases	Infectious diseases: Parasitic	18035, 16153, 20302, 21926
36	Insulin resistance	4 (2.84%)	139 (0.74%)	0.0210348	0.0994013	ko04931	Human Diseases	Endocrine and metabolic diseases	12702, 18035, 26427, 21926
37	cAMP signaling pathway	6 (4.26%)	285 (1.52%)	0.0210362	0.0994013	ko04024	Environmental Information Processing	Signal transduction	18035, 26427, 80885, 54611, 18578, 98932
38	Signaling pathways regulating pluripotency of stem cells	5 (3.55%)	209 (1.12%)	0.021102	0.0994013	ko04550	Cellular Processes	Cellular community - eukaryotes	434215, 71041, 16195, 14367, 16878
39	T cell receptor signaling pathway	4 (2.84%)	143 (0.76%)	0.0230606	0.105842	ko04660	Organismal Systems	Immune system	18035, 435684, 16153, 21926
40	Allograft rejection	3 (2.13%)	83 (0.44%)	0.0248206	0.111072	ko05330	Human Diseases	Immune diseases	16153, 110557, 21926
41	Circadian rhythm	2 (1.42%)	33 (0.18%)	0.0255419	0.111512	ko04710	Organismal Systems	Environmental adaptation	18626, 20893
42	Tuberculosis	6 (4.26%)	301 (1.61%)	0.0265954	0.112422	ko05152	Human Diseases	Infectious diseases: Bacterial	100503468, 12608, 16153, 16175, 21926, 12475
43	Histidine metabolism	2 (1.42%)	34 (0.18%)	0.0270064	0.112422	ko00340	Metabolism	Amino acid metabolism	109731, 72536
44	Antigen processing and presentation	4 (2.84%)	154 (0.82%)	0.0292277	0.118904	ko04612	Organismal Systems	Immune system	15511, 193740, 110557, 21926
45	NOD-like receptor signaling pathway	6 (4.26%)	317 (1.69%)	0.0330558	0.129984	ko04621	Organismal Systems	Immune system	20310, 18035, 330122, 14825, 21929, 21926
46	RIG-I-like receptor signaling pathway	3 (2.13%)	94 (0.5%)	0.0341297	0.129984	ko04622	Organismal Systems	Immune system	18035, 15945, 21926
47	Adipocytokine signaling pathway	3 (2.13%)	94 (0.5%)	0.0341297	0.129984	ko04920	Organismal Systems	Endocrine system	12702, 18035, 21926
48	Fluid shear stress and atherosclerosis	5 (3.55%)	242 (1.29%)	0.0364349	0.135872	ko05418	Human Diseases	Cardiovascular diseases	100503468, 16178, 16175, 20971, 21926
49	Cytosolic DNA-sensing pathway	3 (2.13%)	100 (0.53%)	0.0398679	0.14564	ko04623	Organismal Systems	Immune system	18035, 15945, 20303
50	Asthma	2 (1.42%)	45 (0.24%)	0.0451804	0.161746	ko05310	Human Diseases	Immune diseases	16153, 21926

## Sheet: Model vs R2
	KEGG analysis of R2 group
#	Pathway	DEGs genes with pathway annotation (1253)	All genes with pathway annotation (18718)	Pvalue	Qvalue	Pathway ID	Level 1	Level 2	Differentially expressed genes
1	Hematopoietic cell lineage	45 (3.59%)	118 (0.63%)	5.01528e-23	1.53468e-20	ko04640	Organismal Systems	Immune system	14729, 100503468, 16399, 98752, 12509, 16178, 16403, 14969, 12491, 14960, 12902, 15000, 233274, 12527, 12526, 14723, 16156, 12977, 13857, 100504404, 14961, 16416, 12480, 16176, 333883, 15002, 14934, 16193, 14128, 21673, 12494, 12501, 16175, 12483, 12478, 12481, 16197, 14999, 14724, 54368, 15001, 12482, 64381, 21926, 12475
2	Systemic lupus erythematosus	40 (3.19%)	168 (0.9%)	1.08956e-12	1.66703e-10	ko05322	Human Diseases	Immune diseases	98752, 319159, 319164, 14969, 15081, 14960, 15000, 319184, 360198, 12259, 21939, 12519, 319177, 319168, 100504404, 14961, 319181, 15002, 16153, 319157, 319178, 50701, 76383, 319160, 78303, 404634, 319150, 319191, 319183, 72167, 319192, 13035, 621893, 14999, 320332, 319152, 15001, 17231, 21926, 319188
3	Malaria	24 (1.92%)	68 (0.36%)	4.57001e-12	4.66141e-10	ko05144	Human Diseases	Infectious diseases: Parasitic	13349, 12491, 17059, 81897, 21939, 16176, 21825, 101488143, 27007, 14934, 16153, 16193, 17057, 15129, 20344, 110257, 15122, 15130, 71683, 15235, 20296, 20969, 21926, 24088
4	Asthma	16 (1.28%)	45 (0.24%)	1.49804e-08	1.00685e-06	ko05310	Human Diseases	Immune diseases	14126, 14969, 14960, 15000, 21939, 100504404, 14961, 15002, 16153, 54159, 13587, 14999, 15001, 170813, 21926, 13586
5	Leishmaniasis	23 (1.84%)	90 (0.48%)	1.64518e-08	1.00685e-06	ko05140	Human Diseases	Infectious diseases: Parasitic	100503468, 98752, 14969, 14960, 15000, 241525, 18035, 17357, 100504404, 14961, 16176, 15002, 16153, 19094, 16175, 19225, 26415, 14999, 16476, 15001, 21926, 66569, 24088
6	Rheumatoid arthritis	25 (2%)	110 (0.59%)	5.04734e-08	2.57414e-06	ko05323	Human Diseases	Immune diseases	100503468, 14969, 100201, 14960, 15000, 13025, 12519, 16156, 12977, 100504404, 14961, 16176, 11433, 15002, 16193, 20304, 16175, 20302, 20296, 14999, 16476, 15001, 22339, 21926, 24088
7	Th1 and Th2 cell differentiation	26 (2.08%)	121 (0.65%)	9.20394e-08	4.02344e-06	ko04658	Organismal Systems	Immune system	57765, 14969, 22637, 14960, 15000, 18128, 241525, 18035, 16818, 100504404, 100034251, 270118, 77036, 14961, 19057, 15002, 16185, 19094, 12501, 26415, 16449, 14999, 16476, 17132, 15001, 66569
8	Inflammatory bowel disease (IBD)	18 (1.44%)	70 (0.37%)	5.30929e-07	2.0308e-05	ko05321	Human Diseases	Immune diseases	100503468, 57765, 14969, 14960, 15000, 100504404, 14961, 16176, 15002, 16153, 16193, 16175, 14999, 16476, 17132, 15001, 21926, 24088
9	Th17 cell differentiation	25 (2%)	131 (0.7%)	1.69841e-06	5.77461e-05	ko04659	Organismal Systems	Immune system	57765, 14969, 22637, 14960, 15000, 16364, 241525, 18035, 16818, 100504404, 77036, 14961, 19057, 16176, 15002, 16193, 16185, 19094, 12501, 26415, 15251, 14999, 16476, 15001, 66569
10	Tuberculosis	43 (3.43%)	301 (1.61%)	2.01061e-06	6.15247e-05	ko05152	Human Diseases	Infectious diseases: Bacterial	16149, 100503468, 98752, 16803, 14969, 100201, 14960, 64113, 15000, 81897, 241525, 17533, 70481, 16634, 12795, 100504404, 108058, 77036, 14961, 19057, 12608, 78611, 16176, 15002, 56619, 16153, 16193, 79410, 12796, 19094, 16175, 270110, 26415, 20779, 14999, 12265, 20698, 15001, 56644, 21926, 66569, 24088, 12475
11	Intestinal immune network for IgA production	14 (1.12%)	49 (0.26%)	2.4781e-06	6.89363e-05	ko04672	Organismal Systems	Immune system	14969, 69169, 14960, 15000, 21939, 12519, 72049, 100504404, 14961, 15002, 16153, 16193, 14999, 15001
12	Toxoplasmosis	27 (2.15%)	159 (0.85%)	6.78614e-06	0.000173047	ko05145	Human Diseases	Infectious diseases: Parasitic	327872, 16403, 14969, 14960, 15511, 15000, 241525, 18035, 21939, 230316, 100504404, 14961, 15002, 16153, 193740, 19094, 54396, 12048, 72747, 26415, 16835, 14999, 12265, 15001, 21926, 66569, 24088
13	Alcoholism	36 (2.87%)	251 (1.34%)	1.22216e-05	0.000287677	ko05034	Human Diseases	Substance dependence	327872, 319159, 319164, 15081, 64113, 241525, 319184, 360198, 70481, 319177, 26427, 18769, 319168, 232232, 14696, 319181, 319157, 319178, 76383, 319160, 78303, 404634, 319150, 109648, 319191, 319183, 72167, 319192, 66066, 55984, 14282, 621893, 320332, 319152, 66569, 319188
14	Graft-versus-host disease	17 (1.36%)	80 (0.43%)	1.76213e-05	0.000385151	ko05332	Human Diseases	Immune diseases	100503468, 18646, 14969, 14960, 15000, 12519, 100504404, 14961, 16176, 15002, 16193, 110557, 16175, 14999, 15001, 17231, 21926
15	African trypanosomiasis	11 (0.88%)	39 (0.21%)	3.38996e-05	0.000691551	ko05143	Human Diseases	Infectious diseases: Parasitic	56441, 81897, 16176, 101488143, 16153, 16193, 15129, 110257, 15122, 15130, 21926
16	FoxO signaling pathway	27 (2.15%)	176 (0.94%)	4.45809e-05	0.00085261	ko04068	Environmental Information Processing	Signal transduction	56458, 17873, 12444, 13609, 78252, 12575, 241525, 19373, 20528, 12795, 23882, 78611, 16153, 16193, 20620, 12125, 19374, 19094, 270110, 384783, 26415, 13197, 320172, 16197, 12359, 244853, 66569
17	Staphylococcus aureus infection	16 (1.28%)	79 (0.42%)	5.74777e-05	0.0010346	ko05150	Human Diseases	Infectious diseases: Bacterial	98752, 14969, 14960, 15000, 12259, 19152, 100504404, 11537, 14961, 15002, 16153, 14962, 20344, 73106, 14999, 15001
18	Type I diabetes mellitus	18 (1.44%)	97 (0.52%)	6.86021e-05	0.00116624	ko04940	Human Diseases	Endocrine and metabolic diseases	100503468, 18646, 14969, 14960, 15000, 12519, 100504404, 14961, 16176, 15002, 110557, 16175, 14415, 14999, 15001, 17231, 15893, 21926
19	TNF signaling pathway	25 (2%)	162 (0.87%)	7.62556e-05	0.00122812	ko04668	Environmental Information Processing	Signal transduction	12702, 20310, 16477, 241525, 18035, 631323, 26427, 12977, 15945, 330122, 12608, 16176, 16193, 240328, 20304, 19094, 14825, 19225, 26415, 16878, 20296, 21929, 16476, 21926, 66569
20	Osteoclast differentiation	28 (2.23%)	194 (1.04%)	9.77556e-05	0.00149566	ko04380	Organismal Systems	Development	100503468, 98752, 12702, 16477, 14284, 241525, 18035, 16818, 12977, 77036, 19057, 16416, 16176, 11433, 17342, 19094, 16175, 14727, 26415, 14282, 14728, 100038909, 17086, 16476, 17060, 21926, 66569, 14283
21	IL-17 signaling pathway	21 (1.68%)	129 (0.69%)	0.000129129	0.0018816	ko04657	Organismal Systems	Immune system	20310, 241525, 18035, 50772, 15945, 330122, 12608, 16176, 16193, 19094, 14825, 19225, 26415, 223648, 14282, 20296, 21929, 16476, 21926, 66569, 14283
22	Transcriptional misregulation in cancer	35 (2.79%)	276 (1.47%)	0.000204182	0.00283998	ko05202	Human Diseases	Cancers: Overview	98752, 319159, 80859, 16178, 18510, 212980, 56458, 21423, 12444, 15081, 18507, 12575, 360198, 21939, 18124, 12608, 16193, 17523, 18109, 12455, 50701, 19696, 16185, 319150, 12048, 19126, 109594, 56706, 320332, 12045, 17132, 319152, 17231, 12475, 12044
23	Antigen processing and presentation	23 (1.84%)	154 (0.82%)	0.000238506	0.00317317	ko04612	Organismal Systems	Immune system	16149, 14969, 14960, 16643, 15511, 15000, 13025, 12526, 105734727, 100504404, 14961, 15002, 320407, 193740, 79410, 110557, 243655, 19192, 16641, 14999, 12265, 15001, 21926
24	Allograft rejection	15 (1.2%)	83 (0.44%)	0.000364137	0.00464274	ko05330	Human Diseases	Immune diseases	18646, 14969, 14960, 15000, 21939, 12519, 100504404, 14961, 15002, 16153, 110557, 14999, 15001, 17231, 21926
25	Chagas disease (American trypanosomiasis)	20 (1.6%)	133 (0.71%)	0.000540639	0.00661742	ko05142	Human Diseases	Infectious diseases: Parasitic	327872, 81897, 241525, 18035, 12259, 14672, 16176, 16153, 16193, 20304, 19094, 12501, 26415, 20302, 20296, 16476, 67017, 21926, 66569, 24088
26	HTLV-I infection	40 (3.19%)	351 (1.88%)	0.000694693	0.008176	ko05166	Human Diseases	Infectious diseases: Viral	434215, 16178, 330409, 21423, 14969, 12444, 14960, 13654, 78252, 15000, 12575, 18035, 21939, 20525, 72049, 16818, 100504404, 77036, 14961, 19057, 11910, 15002, 14367, 16193, 70026, 22695, 110557, 16185, 12501, 270110, 12048, 23872, 13653, 110196, 14999, 244853, 16476, 15001, 21926, 14283
27	Prion diseases	13 (1.04%)	73 (0.39%)	0.00101487	0.0115019	ko05020	Human Diseases	Neurodegenerative diseases	100503468, 74365, 18128, 241525, 12259, 100034251, 211232, 16176, 16193, 20304, 16175, 13653, 66569
28	Cytokine-cytokine receptor interaction	37 (2.95%)	326 (1.74%)	0.00116393	0.0127201	ko04060	Environmental Information Processing	Signaling molecules and interaction	100503468, 56708, 16178, 21950, 53603, 12771, 213208, 21939, 72049, 16156, 12977, 13857, 15945, 16176, 20303, 16153, 16193, 57349, 16185, 20304, 16175, 23832, 18413, 66102, 56744, 16878, 230979, 20302, 15235, 16197, 20296, 27279, 29820, 12458, 22339, 12145, 21926
29	T cell receptor signaling pathway	20 (1.6%)	143 (0.76%)	0.00136389	0.0143914	ko04660	Organismal Systems	Immune system	22637, 241525, 18035, 12526, 16818, 19419, 435684, 77036, 19057, 16153, 19094, 12402, 12501, 26415, 17444, 18566, 16476, 108723, 21926, 66569
30	Primary immunodeficiency	13 (1.04%)	76 (0.41%)	0.00149168	0.0149579	ko05340	Human Diseases	Immune diseases	12518, 22637, 12526, 19373, 21939, 72049, 16818, 19374, 12501, 12478, 16197, 12265, 17060
31	NF-kappa B signaling pathway	18 (1.44%)	124 (0.66%)	0.00151534	0.0149579	ko04064	Environmental Information Processing	Signal transduction	16803, 22637, 18035, 21939, 72049, 16818, 16176, 20303, 57913, 12048, 19225, 21929, 12045, 108723, 17060, 21926, 12475, 12044
32	Viral carcinogenesis	37 (2.95%)	338 (1.81%)	0.00220611	0.0210959	ko05203	Human Diseases	Cancers: Overview	319159, 12771, 330409, 319164, 12444, 100201, 13654, 21804, 12575, 241525, 13205, 18035, 319184, 319177, 26427, 278795, 232232, 319181, 13655, 319157, 319178, 319160, 110557, 19696, 78303, 381287, 58801, 270110, 319183, 15451, 620078, 20779, 73750, 16476, 320332, 66569, 319188
33	Influenza A	34 (2.71%)	306 (1.63%)	0.00255835	0.0235568	ko05164	Human Diseases	Infectious diseases: Viral	100503468, 237082, 12702, 216799, 14969, 14960, 15511, 15000, 241525, 79201, 18035, 268857, 100504404, 15945, 14961, 16176, 15002, 16193, 228607, 193740, 20304, 19094, 16175, 270110, 26415, 110196, 20296, 14999, 12265, 58185, 16476, 15001, 21926, 66569
34	B cell receptor signaling pathway	15 (1.2%)	100 (0.53%)	0.00261742	0.0235568	ko04662	Organismal Systems	Immune system	12518, 12902, 12517, 241525, 18035, 77036, 19057, 242248, 12483, 12478, 16476, 108723, 17060, 66569, 15985
35	Toll-like receptor signaling pathway	20 (1.6%)	154 (0.82%)	0.00332117	0.0290366	ko04620	Organismal Systems	Immune system	16803, 81897, 241525, 18035, 21939, 12519, 15945, 16176, 20303, 16193, 20304, 19094, 20750, 26415, 20302, 16476, 21926, 66569, 24088, 12475
36	Porphyrin and chlorophyll metabolism	9 (0.72%)	47 (0.25%)	0.00353748	0.0300686	ko00860	Metabolism	Metabolism of cofactors and vitamins	22276, 394435, 15288, 12892, 17025, 233016, 22275, 14151, 11656
37	Salmonella infection	16 (1.28%)	117 (0.63%)	0.0049243	0.0396953	ko05132	Human Diseases	Infectious diseases: Bacterial	100503468, 20310, 16803, 241525, 330122, 16176, 20303, 16193, 19094, 16175, 14825, 26415, 20302, 16476, 66569, 12475
38	Legionellosis	12 (0.96%)	77 (0.41%)	0.00492948	0.0396953	ko05134	Human Diseases	Infectious diseases: Bacterial	20310, 15511, 18035, 330122, 16176, 16193, 193740, 14825, 71371, 21926, 24088, 12475
					以上q<0.05
39	Pertussis	17 (1.36%)	131 (0.7%)	0.00651577	0.0511237	ko05133	Human Diseases	Infectious diseases: Bacterial	100503468, 216799, 64113, 241525, 268857, 12259, 70481, 16176, 16153, 16193, 19094, 16175, 26415, 16476, 21926, 66569, 12475
40	Platelet activation	23 (1.84%)	199 (1.06%)	0.00740524	0.0566501	ko04611	Organismal Systems	Immune system	14729, 14065, 16399, 213435, 241525, 114774, 14723, 243816, 19419, 54195, 16416, 19224, 19094, 211429, 26415, 22371, 20779, 60596, 232889, 14724, 54368, 232906, 66569
41	Renin secretion	14 (1.12%)	102 (0.54%)	0.00795291	0.0578527	ko04924	Organismal Systems	Endocrine system	19219, 11607, 64113, 13617, 70481, 18576, 54195, 77036, 19057, 11606, 54611, 60596, 11826, 67017
42	Toll and Imd signaling pathway	11 (0.88%)	72 (0.38%)	0.00807409	0.0578527	ko04624	Organismal Systems	Immune system	237761, 12234, 18035, 66729, 19696, 19094, 407243, 26415, 101056408, 16476, 11733
43	VEGF signaling pathway	13 (1.04%)	92 (0.49%)	0.00812963	0.0578527	ko04370	Environmental Information Processing	Signal transduction	21804, 241525, 77036, 19057, 19094, 211429, 19225, 26415, 20779, 232889, 20698, 22339, 66569
44	cGMP-PKG signaling pathway	25 (2%)	226 (1.21%)	0.00930361	0.0639151	ko04022	Environmental Information Processing	Signal transduction	100504184, 11607, 64113, 213435, 241525, 13617, 114774, 17540, 70481, 26427, 18576, 14672, 54195, 77036, 19057, 11932, 22068, 384783, 11931, 54611, 242202, 240754, 60596, 98932, 66569
45	AGE-RAGE signaling pathway in diabetic complications	17 (1.36%)	136 (0.73%)	0.00939927	0.0639151	ko04933	Human Diseases	Endocrine and metabolic diseases	100503468, 56458, 11607, 241525, 16176, 16193, 19094, 16175, 26415, 18712, 14066, 13653, 20296, 16476, 22339, 21926, 66569
46	Cell adhesion molecules (CAMs)	27 (2.15%)	252 (1.35%)	0.010629	0.0707058	ko04514	Environmental Information Processing	Signaling molecules and interaction	16403, 14969, 14960, 15000, 12526, 21939, 12519, 60533, 71306, 16456, 100504404, 211232, 14961, 15002, 12550, 225825, 110557, 57255, 20344, 12483, 12481, 246154, 14999, 18566, 20969, 15001, 20612
47	Oxytocin signaling pathway	24 (1.92%)	219 (1.17%)	0.0118921	0.0774254	ko04921	Organismal Systems	Endocrine system	327872, 12295, 320508, 64113, 213435, 12575, 241525, 114774, 70481, 108058, 54195, 77036, 19057, 12494, 211429, 19225, 55984, 20779, 60596, 232889, 16476, 98932, 66569, 16521
48	MAPK signaling pathway	33 (2.63%)	327 (1.75%)	0.0121792	0.0776424	ko04010	Environmental Information Processing	Signal transduction	100503468, 12295, 78255, 16178, 14168, 320508, 240672, 17873, 15370, 12290, 12531, 15511, 241525, 19419, 77036, 19057, 23882, 16176, 193740, 26940, 19094, 16175, 211429, 319520, 26415, 13197, 320172, 12291, 232889, 16476, 21926, 66569, 12475
49	Sphingolipid metabolism	10 (0.8%)	69 (0.37%)	0.0160633	0.100313	ko00600	Metabolism	Lipid metabolism	56386, 67815, 67260, 241447, 11605, 70059, 171168, 20698, 19012, 18010
50	Apoptosis	25 (2%)	239 (1.28%)	0.0178595	0.108993	ko04210	Cellular Processes	Cell growth and death	56464, 18646, 320508, 17873, 71361, 13025, 241525, 79201, 18035, 20739, 18952, 23882, 13041, 12125, 57913, 58801, 12048, 13197, 320172, 16476, 12045, 17231, 21926, 66569, 12044
51	Bile secretion	13 (1.04%)	102 (0.54%)	0.0184706	0.108993	ko04976	Organismal Systems	Digestive system	12349, 18670, 51799, 20525, 74645, 11932, 15983, 13849, 11931, 16835, 11826, 20494, 15982
52	Circadian rhythm - fly	3 (0.24%)	9 (0.05%)	0.0185217	0.108993	ko04711	Organismal Systems	Environmental adaptation	11865, 18627, 18626
53	Renin-angiotensin system	8 (0.64%)	53 (0.28%)	0.0237636	0.137201	ko04614	Organismal Systems	Endocrine system	16619, 13809, 11607, 16612, 11606, 13035, 17231, 67017
54	p53 signaling pathway	13 (1.04%)	106 (0.57%)	0.0246331	0.139588	ko04115	Cellular Processes	Cell growth and death	17873, 12444, 12575, 23882, 21825, 57913, 140742, 58801, 13197, 382985, 320172, 68428, 26919
55	Type II diabetes mellitus	10 (0.8%)	74 (0.4%)	0.0251815	0.1401	ko04930	Human Diseases	Endocrine and metabolic diseases	12702, 12290, 241525, 20528, 15277, 384783, 12291, 18770, 21926, 66569
56	Autoimmune thyroid disease	14 (1.12%)	119 (0.64%)	0.0278637	0.152255	ko05320	Human Diseases	Immune diseases	18646, 14969, 14960, 15000, 21939, 12519, 100504404, 14961, 15002, 16153, 110557, 14999, 15001, 17231
57	Platinum drug resistance	13 (1.04%)	109 (0.58%)	0.0301649	0.161938	ko01524	Human Diseases	Drug resistance: Antineoplastic	66447, 211666, 14860, 12575, 241525, 11979, 58801, 12048, 225884, 80905, 14871, 230793, 66569
58	Adrenergic signaling in cardiomyocytes	20 (1.6%)	192 (1.03%)	0.0328207	0.173157	ko04261	Organismal Systems	Circulatory system	102371, 12295, 320508, 11607, 64113, 241525, 17906, 70481, 26427, 108058, 74645, 11932, 19094, 26415, 11931, 22004, 268480, 240754, 17896, 66569
59	Glutathione metabolism	10 (0.8%)	78 (0.42%)	0.0347757	0.180362	ko00480	Metabolism	Metabolism of other amino acids	66447, 211666, 14860, 433224, 225884, 382985, 14871, 14598, 18263, 14629
60	Proteoglycans in cancer	31 (2.47%)	330 (1.76%)	0.0355869	0.181493	ko05205	Human Diseases	Cancers: Overview	434215, 237761, 13025, 14733, 21804, 12575, 241525, 66729, 114774, 108058, 74645, 209630, 16416, 18793, 21825, 14367, 19094, 12402, 72536, 26415, 101056408, 15235, 15251, 21859, 20779, 20969, 11733, 22339, 21926, 66569, 24088
61	Glycerolipid metabolism	10 (0.8%)	79 (0.42%)	0.0375244	0.188237	ko00561	Metabolism	Lipid metabolism	110197, 13350, 380921, 14732, 67216, 67800, 11605, 233549, 28169, 19012
62	ECM-receptor interaction	16 (1.28%)	148 (0.79%)	0.0392585	0.19376	ko04512	Environmental Information Processing	Signaling molecules and interaction	14729, 16399, 16403, 12491, 14723, 243816, 230316, 19699, 16416, 21825, 20750, 72747, 22371, 14724, 20969, 54368
63	MicroRNAs in cancer	22 (1.76%)	222 (1.19%)	0.0422317	0.205125	ko05206	Human Diseases	Cancers: Overview	171543, 212980, 12444, 12531, 18128, 12575, 103172, 100034251, 74090, 209630, 16416, 21825, 12125, 270110, 72536, 19225, 384783, 18712, 75552, 21859, 101631, 22339
64	Circadian entrainment	15 (1.2%)	140 (0.75%)	0.0479312	0.225645	ko04713	Organismal Systems	Environmental adaptation	327872, 18627, 64113, 70729, 241525, 70481, 108058, 54195, 14696, 18626, 66066, 12291, 60596, 66569, 16521
65	Salivary secretion	15 (1.2%)	140 (0.75%)	0.0479312	0.225645	ko04970	Organismal Systems	Digestive system	16534, 64113, 70481, 54195, 74645, 11932, 12796, 12494, 15983, 11801, 11931, 240754, 60596, 212531, 15982
66	Adipocytokine signaling pathway	11 (0.88%)	94 (0.5%)	0.0491745	0.226668	ko04920	Organismal Systems	Endocrine system	12702, 12491, 18035, 20528, 20525, 74090, 109648, 55984, 384783, 75552, 21926
67	Tryptophan metabolism	8 (0.64%)	61 (0.33%)	0.04963	0.226668	ko00380	Metabolism	Amino acid metabolism	71562, 100328588, 70789, 56441, 266645, 14204, 77422, 12359

## Sheet: Model vs Rg2
	KEGG analysis of Rg2 group
#	Pathway	DEGs genes with pathway annotation (629)	All genes with pathway annotation (18718)	Pvalue	Qvalue	Pathway ID	Level 1	Level 2	Differentially expressed genes
1	Malaria	19 (3.02%)	68 (0.36%)	5.52108e-13	1.5183e-10	ko05144	Human Diseases	Infectious diseases: Parasitic	12491, 17059, 21939, 100503605, 16176, 101488143, 27007, 14934, 16153, 15129, 110257, 15122, 15130, 71683, 15235, 15978, 20969, 21926, 24088
2	Hematopoietic cell lineage	23 (3.66%)	118 (0.63%)	7.5636e-12	1.03999e-09	ko04640	Organismal Systems	Immune system	100503468, 98752, 12509, 12491, 233274, 12526, 12977, 13857, 16176, 333883, 15002, 14934, 14128, 16189, 21673, 12494, 16175, 12478, 12481, 16197, 12482, 21926, 12475
3	Asthma	13 (2.07%)	45 (0.24%)	1.67197e-09	1.53264e-07	ko05310	Human Diseases	Immune diseases	14126, 53856, 93719, 21939, 19074, 15002, 16153, 16189, 13587, 53873, 13861, 21926, 13586
4	Systemic lupus erythematosus	23 (3.66%)	168 (0.9%)	1.08361e-08	7.44981e-07	ko05322	Human Diseases	Immune diseases	98752, 319171, 319159, 12268, 319155, 665433, 319167, 21939, 15002, 16153, 319157, 319160, 319150, 319183, 319192, 326620, 319173, 15978, 320332, 319170, 17231, 21926, 319188
5	Leishmaniasis	16 (2.54%)	90 (0.48%)	4.66483e-08	2.56566e-06	ko05140	Human Diseases	Infectious diseases: Parasitic	100503468, 98752, 241525, 18035, 17357, 16176, 15002, 16153, 16189, 16175, 19225, 26415, 15978, 21926, 66569, 24088
6	IL-17 signaling pathway	18 (2.86%)	129 (0.69%)	3.19537e-07	1.46454e-05	ko04657	Organismal Systems	Immune system	20310, 241525, 18035, 15945, 330122, 17395, 12608, 16176, 16189, 17386, 14825, 19225, 26415, 21929, 15978, 21926, 66569, 14283
7	African trypanosomiasis	10 (1.59%)	39 (0.21%)	4.50366e-07	1.76929e-05	ko05143	Human Diseases	Infectious diseases: Parasitic	100503605, 16176, 101488143, 16153, 15129, 110257, 15122, 15130, 15978, 21926
8	TNF signaling pathway	17 (2.7%)	162 (0.87%)	3.33142e-05	0.00114518	ko04668	Environmental Information Processing	Signal transduction	20310, 241525, 18035, 26427, 12977, 15945, 330122, 17395, 12608, 16176, 14825, 19225, 26415, 16878, 21929, 21926, 66569
9	Cytokine-cytokine receptor interaction	26 (4.13%)	326 (1.74%)	4.48276e-05	0.00136973	ko04060	Environmental Information Processing	Signaling molecules and interaction	100503468, 12775, 21950, 12771, 227288, 21939, 72049, 12977, 13857, 15945, 16176, 664779, 16153, 57349, 16189, 16185, 16175, 18413, 66102, 16878, 20302, 15235, 16197, 29820, 15978, 21926
10	NF-kappa B signaling pathway	14 (2.23%)	124 (0.66%)	7.33e-05	0.00201575	ko04064	Environmental Information Processing	Signal transduction	16803, 22637, 18792, 18035, 21939, 72049, 16176, 57913, 19225, 21929, 17060, 21926, 12475, 12044
11	Salmonella infection	13 (2.07%)	117 (0.63%)	0.000154748	0.00386871	ko05132	Human Diseases	Infectious diseases: Bacterial	100503468, 20310, 16803, 241525, 330122, 16176, 16175, 14825, 26415, 20302, 15978, 66569, 12475
12	Primary immunodeficiency	10 (1.59%)	76 (0.41%)	0.00022128	0.005071	ko05340	Human Diseases	Immune diseases	12518, 22637, 12526, 19373, 21939, 72049, 19374, 12478, 16197, 17060
13	Osteoclast differentiation	17 (2.7%)	194 (1.04%)	0.000306978	0.00649376	ko04380	Organismal Systems	Development	100503468, 98752, 241525, 18035, 12977, 19057, 16176, 11433, 18727, 16175, 26415, 100038909, 15978, 17060, 21926, 66569, 14283
14	Transcriptional misregulation in cancer	21 (3.34%)	276 (1.47%)	0.000444763	0.00873642	ko05202	Human Diseases	Cancers: Overview	98752, 319159, 12775, 80859, 18510, 212980, 56458, 319155, 18507, 18792, 21939, 14048, 17395, 12608, 16185, 319150, 319173, 320332, 17231, 12475, 12044
15	Inflammatory bowel disease (IBD)	9 (1.43%)	70 (0.37%)	0.000538953	0.0098808	ko05321	Human Diseases	Immune diseases	100503468, 16176, 15002, 16153, 16189, 16175, 15978, 21926, 24088
16	Alcoholism	19 (3.02%)	251 (1.34%)	0.000869275	0.0147928	ko05034	Human Diseases	Substance dependence	319171, 319159, 319155, 665433, 319167, 241525, 26427, 232232, 319157, 319160, 319150, 319183, 319192, 326620, 319173, 320332, 319170, 66569, 319188
17	Porphyrin and chlorophyll metabolism	7 (1.11%)	47 (0.25%)	0.000914466	0.0147928	ko00860	Metabolism	Metabolism of cofactors and vitamins	22276, 15288, 12892, 17025, 233016, 14151, 11656
18	T cell receptor signaling pathway	13 (2.07%)	143 (0.76%)	0.00108316	0.0156465	ko04660	Organismal Systems	Immune system	22637, 241525, 18035, 12526, 19419, 435684, 19057, 16153, 16189, 26415, 15978, 21926, 66569
19	Legionellosis	9 (1.43%)	77 (0.41%)	0.00108628	0.0156465	ko05134	Human Diseases	Infectious diseases: Bacterial	20310, 15511, 18035, 330122, 16176, 14825, 21926, 24088, 12475
20	Viral carcinogenesis	23 (3.66%)	338 (1.81%)	0.00113793	0.0156465	ko05203	Human Diseases	Cancers: Overview	319171, 319159, 12771, 330409, 319155, 665433, 13654, 241525, 18035, 26427, 232232, 13655, 319157, 319160, 58801, 319183, 15451, 326620, 620078, 20259, 320332, 66569, 319188
21	Tuberculosis	21 (3.34%)	301 (1.61%)	0.00134927	0.017669	ko05152	Human Diseases	Infectious diseases: Bacterial	100503468, 98752, 16803, 241525, 16634, 12795, 108058, 19057, 12608, 16176, 15002, 56619, 16153, 16175, 26415, 15978, 20698, 21926, 66569, 24088, 12475
22	Th17 cell differentiation	12 (1.91%)	131 (0.7%)	0.00155699	0.0194623	ko04659	Organismal Systems	Immune system	22637, 16364, 241525, 18035, 19057, 16176, 15002, 16189, 16185, 26415, 15978, 66569
23	Bile secretion	10 (1.59%)	102 (0.54%)	0.00226936	0.0271336	ko04976	Organismal Systems	Digestive system	12349, 18670, 51799, 74645, 11932, 15983, 13849, 11931, 26357, 11826
24	FoxO signaling pathway	14 (2.23%)	176 (0.94%)	0.00253559	0.0281045	ko04068	Environmental Information Processing	Signal transduction	56458, 17873, 13609, 78252, 241525, 19373, 20528, 12795, 16153, 19374, 26415, 16197, 244853, 66569
25	Th1 and Th2 cell differentiation	11 (1.75%)	121 (0.65%)	0.00255495	0.0281045	ko04658	Organismal Systems	Immune system	22637, 241525, 18035, 19057, 15002, 16189, 16185, 26415, 16449, 15978, 66569
26	Arachidonic acid metabolism	13 (2.07%)	160 (0.85%)	0.002962	0.0313289	ko00590	Metabolism	Lipid metabolism	11687, 12408, 78252, 14778, 70564, 69590, 64292, 225845, 19225, 14598, 232889, 11684, 244853
27	Rheumatoid arthritis	10 (1.59%)	110 (0.59%)	0.00393893	0.0401187	ko05323	Human Diseases	Immune diseases	100503468, 12977, 16176, 11433, 15002, 16175, 20302, 15978, 21926, 24088
28	Glutathione metabolism	8 (1.27%)	78 (0.42%)	0.00461491	0.0453251	ko00480	Metabolism	Metabolism of other amino acids	66447, 14778, 69590, 225884, 14871, 14598, 14629, 14866
					以上q<0.05
29	Chagas disease (American trypanosomiasis)	11 (1.75%)	133 (0.71%)	0.0052739	0.0500111	ko05142	Human Diseases	Infectious diseases: Parasitic	241525, 18035, 16176, 16153, 26415, 20302, 15978, 67017, 21926, 66569, 24088
30	Intestinal immune network for IgA production	6 (0.95%)	49 (0.26%)	0.00575883	0.0521295	ko04672	Organismal Systems	Immune system	69169, 21939, 72049, 15002, 16153, 16189
31	Toll-like receptor signaling pathway	12 (1.91%)	154 (0.82%)	0.00587641	0.0521295	ko04620	Organismal Systems	Immune system	16803, 241525, 18035, 21939, 15945, 16176, 26415, 20302, 21926, 66569, 24088, 12475
32	AGE-RAGE signaling pathway in diabetic complications	11 (1.75%)	136 (0.73%)	0.00622315	0.0534802	ko04933	Human Diseases	Endocrine and metabolic diseases	100503468, 56458, 11607, 241525, 16176, 16175, 26415, 14066, 13653, 21926, 66569
33	B cell receptor signaling pathway	9 (1.43%)	100 (0.53%)	0.00650208	0.054184	ko04662	Organismal Systems	Immune system	12518, 12517, 241525, 18035, 19057, 12478, 17060, 66569, 15985
34	Renin-angiotensin system	6 (0.95%)	53 (0.28%)	0.00844897	0.0683373	ko04614	Organismal Systems	Endocrine system	16619, 13809, 11607, 16612, 17231, 67017
35	ABC transporters	6 (0.95%)	54 (0.29%)	0.00924214	0.0726168	ko02010	Environmental Information Processing	Membrane transport	268379, 18670, 51799, 26357, 192663, 74104
36	Type II diabetes mellitus	7 (1.11%)	74 (0.4%)	0.0120496	0.0907542	ko04930	Human Diseases	Endocrine and metabolic diseases	12290, 241525, 20528, 12291, 18770, 21926, 66569
37	Cardiac muscle contraction	8 (1.27%)	92 (0.49%)	0.0122106	0.0907542	ko04260	Organismal Systems	Circulatory system	12862, 102371, 12295, 74645, 11932, 11931, 12865, 17896
38	Pertussis	10 (1.59%)	131 (0.7%)	0.0130214	0.0927735	ko05133	Human Diseases	Infectious diseases: Bacterial	100503468, 12268, 241525, 16176, 16153, 16175, 26415, 21926, 66569, 12475
39	Adrenergic signaling in cardiomyocytes	13 (2.07%)	192 (1.03%)	0.013157	0.0927735	ko04261	Organismal Systems	Circulatory system	102371, 12295, 11607, 241525, 26427, 108058, 74645, 11932, 26415, 11931, 268480, 17896, 66569
40	Proximal tubule bicarbonate reclamation	4 (0.64%)	28 (0.15%)	0.0136237	0.0936627	ko04964	Organismal Systems	Excretory system	12349, 11932, 11931, 11826
41	Thyroid cancer	5 (0.79%)	43 (0.23%)	0.014154	0.0949354	ko05216	Human Diseases	Cancers: Specific types	18510, 241525, 16842, 12550, 66569
42	Antigen processing and presentation	11 (1.75%)	154 (0.82%)	0.0150345	0.0984399	ko04612	Organismal Systems	Immune system	58179, 16643, 15511, 12526, 105734727, 503550, 15002, 320407, 243655, 15978, 21926
43	Staphylococcus aureus infection	7 (1.11%)	79 (0.42%)	0.0168374	0.107681	ko05150	Human Diseases	Infectious diseases: Bacterial	98752, 19204, 12268, 12273, 11537, 15002, 16153
44	Graft-versus-host disease	7 (1.11%)	80 (0.43%)	0.0179358	0.112099	ko05332	Human Diseases	Immune diseases	100503468, 16176, 15002, 16175, 15978, 17231, 21926
45	Toxoplasmosis	11 (1.75%)	159 (0.85%)	0.0186459	0.113656	ko05145	Human Diseases	Infectious diseases: Parasitic	15511, 241525, 18035, 21939, 15002, 16153, 26415, 15978, 21926, 66569, 24088
46	Insulin resistance	10 (1.59%)	139 (0.74%)	0.0190116	0.113656	ko04931	Human Diseases	Endocrine and metabolic diseases	56458, 12491, 18035, 26569, 26427, 20528, 12895, 244416, 100134861, 21926
47	Allograft rejection	7 (1.11%)	83 (0.44%)	0.0215315	0.123587	ko05330	Human Diseases	Immune diseases	21939, 15002, 16153, 16189, 15978, 17231, 21926
48	Insulin secretion	8 (1.27%)	102 (0.54%)	0.0215715	0.123587	ko04911	Organismal Systems	Endocrine system	16534, 19339, 26427, 108058, 233081, 11932, 11931, 268480
49	Natural killer cell mediated cytotoxicity	11 (1.75%)	169 (0.9%)	0.0277419	0.155695	ko04650	Organismal Systems	Immune system	22637, 20400, 16643, 241525, 19057, 27007, 243655, 15978, 17231, 21926, 66569
50	MAPK signaling pathway	18 (2.86%)	327 (1.75%)	0.0283524	0.155938	ko04010	Environmental Information Processing	Signal transduction	100503468, 12295, 78255, 17873, 12290, 15511, 241525, 19419, 19057, 16176, 26940, 16175, 26415, 12291, 232889, 21926, 66569, 12475
51	Platinum drug resistance	8 (1.27%)	109 (0.58%)	0.0305812	0.162046	ko01524	Human Diseases	Drug resistance: Antineoplastic	66447, 241525, 11979, 58801, 225884, 14871, 14866, 66569
52	Proteoglycans in cancer	18 (2.86%)	330 (1.76%)	0.0306415	0.162046	ko05205	Human Diseases	Cancers: Overview	434215, 237761, 18792, 241525, 114774, 108058, 74645, 17395, 72536, 26415, 20971, 101056408, 15235, 20969, 11733, 21926, 66569, 24088
53	Adherens junction	9 (1.43%)	130 (0.69%)	0.0314141	0.162998	ko04520	Cellular Processes	Cellular community - eukaryotes	11877, 54366, 20411, 241525, 16842, 20613, 12550, 100041639, 66569
54	Nitrogen metabolism	3 (0.48%)	21 (0.11%)	0.0320154	0.163041	ko00910	Metabolism	Energy metabolism	12349, 12350, 12346
55	C5-Branched dibasic acid metabolism	1 (0.16%)	1 (0.01%)	0.033604	0.16802	ko00660	Metabolism	Carbohydrate metabolism	16365
56	VEGF signaling pathway	7 (1.11%)	92 (0.49%)	0.0352431	0.173069	ko04370	Environmental Information Processing	Signal transduction	241525, 19057, 19225, 26415, 232889, 20698, 66569
57	Prion diseases	6 (0.95%)	73 (0.39%)	0.0359022	0.173212	ko05020	Human Diseases	Neurodegenerative diseases	100503468, 241525, 16176, 16175, 13653, 66569
58	Gastric acid secretion	8 (1.27%)	114 (0.61%)	0.0384094	0.181443	ko04971	Organismal Systems	Digestive system	12349, 213435, 108058, 74645, 11932, 15983, 72536, 11931
59	Adipocytokine signaling pathway	7 (1.11%)	94 (0.5%)	0.0389277	0.181443	ko04920	Organismal Systems	Endocrine system	12491, 18035, 20528, 12895, 100134861, 75552, 21926
60	Riboflavin metabolism	2 (0.32%)	10 (0.05%)	0.0424269	0.193821	ko00740	Metabolism	Metabolism of cofactors and vitamins	11433, 233016
61	Chemokine signaling pathway	14 (2.23%)	250 (1.34%)	0.0435669	0.193821	ko04062	Organismal Systems	Immune system	12775, 20310, 12771, 227288, 241525, 18035, 15945, 330122, 57349, 68526, 14825, 66102, 20302, 66569
62	PPAR signaling pathway	8 (1.27%)	117 (0.63%)	0.0436978	0.193821	ko03320	Organismal Systems	Endocrine system	20411, 268301, 12491, 26569, 12895, 11807, 100134861, 218963
63	Type I diabetes mellitus	7 (1.11%)	97 (0.52%)	0.0449123	0.196046	ko04940	Human Diseases	Endocrine and metabolic diseases	100503468, 16176, 15002, 16175, 15978, 17231, 21926
64	Metabolism of xenobiotics by cytochrome P450	7 (1.11%)	98 (0.52%)	0.0470313	0.202088	ko00980	Metabolism	Xenobiotics biodegradation and metabolism	66447, 12408, 13107, 13849, 225884, 14871, 14866
